# Supplementary material for: Description of Microbial Communities of Phosphate Mine Wastes in Morocco, a Semi-Arid Climate, Using High-Throughput Sequencing and Functional Prediction
Source: Front Microbiol. 2021 Jul 8;12:666936. doi: 10.3389/fmicb.2021.666936 (PMC8297565; doi:10.3389/fmicb.2021.666936)
Supplement: Supplementary file 3 [file Data_Sheet_3.xlsx]

## Sheet: Supp Table S1 Normalized Data
Supplementary table S1
Cluster	Kingdom	Phylum	Class	Order	Family	Genus	Observation_sum	C1BS1	C1BS2	C1BS3	C1VS1	C1VS2	C1VS3	C3BS1	C3BS2	C3BS3	C3VS1	C3VS2	C3VS3	C4BS1	C4BS2	C4BS3	C4VS1	C4VS2	C4VS3
Cluster_2	Bacteria	Proteobacteria	Gammaproteobacteria	Betaproteobacteriales	Burkholderiaceae	Massilia	304003	7914	10700	12399	14963	22601	18713	9035	6495	8243	19465	21911	24185	28808	27490	28401	13079	18157	11444
Cluster_3	Bacteria	Proteobacteria	Alphaproteobacteria	Sphingomonadales	Sphingomonadaceae	Multi-affiliation	172351	13380	13528	12098	9442	6145	8449	9791	8750	10506	7840	5912	7153	9484	11062	10254	9192	8868	10497
Cluster_1	Bacteria	Gemmatimonadetes	Longimicrobia	Longimicrobiales	Longimicrobiaceae	unknown genus	146230	7365	15916	20535	6960	3692	5452	1093	2067	1965	906	661	1120	13068	16923	8595	12072	17192	10648
Cluster_4	Bacteria	Proteobacteria	Gammaproteobacteria	Betaproteobacteriales	Burkholderiaceae	Multi-affiliation	138709	9591	8580	5545	5896	6753	6724	7426	8139	9952	8459	8918	8439	9615	8731	8124	7097	7090	3630
Cluster_5	Bacteria	Actinobacteria	Actinobacteria	Micrococcales	Multi-affiliation	Multi-affiliation	86552	8375	5417	6735	4246	4267	4439	2459	3514	2969	4232	5485	4391	2667	2670	1821	6787	6292	9786
Cluster_6	Bacteria	Proteobacteria	Deltaproteobacteria	Myxococcales	Myxococcaceae	Aggregicoccus	59570	2103	583	160	10456	16121	11935	8	2	12	139	199	236	3873	2317	7504	1360	1308	1254
Cluster_7	Bacteria	Proteobacteria	Alphaproteobacteria	Sphingomonadales	Sphingomonadaceae	Sphingomonas	56451	2776	3657	4297	2203	1593	2139	1542	1973	2545	1905	1522	2012	5148	5984	4020	4413	4454	4268
Cluster_20	Bacteria	Proteobacteria	Alphaproteobacteria	Rhizobiales	Beijerinckiaceae	Microvirga	52773	6914	6134	6245	2722	2773	3593	1184	1490	1519	941	903	914	3578	3721	2762	2339	2384	2657
Cluster_9	Bacteria	Bacteroidetes	Bacteroidia	Chitinophagales	Chitinophagaceae	unknown genus	49754	293	382	259	1716	725	1193	2	7	10	7	14	10	9962	8840	19738	1781	2199	2616
Cluster_8	Bacteria	Actinobacteria	Actinobacteria	Micrococcales	Micrococcaceae	Arthrobacter	48055	1432	1572	3246	1709	1449	1086	897	495	1028	4301	4320	4899	2905	3334	3647	3762	3488	4485
Cluster_15	Bacteria	Proteobacteria	Gammaproteobacteria	Betaproteobacteriales	Burkholderiaceae	Multi-affiliation	44186	3296	2927	2414	2310	2833	3283	3210	3824	3452	2161	2492	2543	1526	1462	1321	1872	2002	1258
Cluster_11	Bacteria	Bacteroidetes	Bacteroidia	Sphingobacteriales	Sphingobacteriaceae	unknown genus	42772	1597	2275	1582	1896	2103	1844	1796	2815	5497	3806	3623	3502	921	1516	842	2265	2463	2429
Cluster_10	Bacteria	Proteobacteria	Gammaproteobacteria	Betaproteobacteriales	Burkholderiaceae	Noviherbaspirillum	41501	2446	2676	1263	1203	1986	1702	2835	3171	4329	2848	3555	3435	2149	1588	1480	1869	1760	1206
Cluster_12	Bacteria	Proteobacteria	Alphaproteobacteria	Azospirillales	Azospirillaceae	Skermanella	39391	3303	1550	2780	1398	1779	1550	464	830	803	778	832	725	4424	4459	3755	3735	2999	3227
Cluster_13	Bacteria	Proteobacteria	Alphaproteobacteria	Rhodobacterales	Rhodobacteraceae	Rubellimicrobium	36572	1022	1667	986	1245	1391	1205	3700	4441	4176	3210	3609	3738	1093	929	763	1120	965	1312
Cluster_16	Bacteria	Proteobacteria	Alphaproteobacteria	Caulobacterales	Caulobacteraceae	Brevundimonas	32478	935	1046	509	4333	6222	5120	9	17	6	597	551	552	1491	1288	1434	3142	1900	3326
Cluster_21	Bacteria	Proteobacteria	Alphaproteobacteria	Caulobacterales	Caulobacteraceae	Brevundimonas	32420	129	120	120	1627	885	737	5	17	4	98	65	76	7673	4563	12601	1513	1159	1028
Cluster_14	Bacteria	Cyanobacteria	Oxyphotobacteria	Oxyphotobacteria Incertae Sedis	unknown family	Leptolyngbya	31101	330	1350	631	3592	2974	967	2669	3912	5244	2402	2014	1742	434	1231	478	354	552	225
Cluster_25	Bacteria	Bacteroidetes	Bacteroidia	Cytophagales	Cytophagaceae	Rhodocytophaga	30749	2663	2214	2645	1984	1782	2266	1438	813	1130	1685	1673	1514	1007	1228	1284	1918	1501	2004
Cluster_18	Bacteria	Proteobacteria	Gammaproteobacteria	Xanthomonadales	Xanthomonadaceae	Lysobacter	29885	2703	3467	3448	3300	3287	2445	688	735	732	270	227	280	1213	1912	1885	710	1570	1013
Cluster_19	Bacteria	Actinobacteria	Actinobacteria	Frankiales	unknown family	unknown genus	28823	1241	2339	2205	367	365	439	3223	5428	3481	386	343	446	1230	1732	1140	906	1194	2358
Cluster_17	Bacteria	Bacteroidetes	Bacteroidia	Chitinophagales	Chitinophagaceae	Cnuella	28730	768	1125	924	879	669	816	2285	2029	3230	1944	1655	1583	2524	2793	1457	1170	1353	1526
Cluster_22	Bacteria	Actinobacteria	Actinobacteria	Multi-affiliation	Multi-affiliation	Multi-affiliation	25566	1504	4342	2229	1065	1040	995	4357	1265	1112	255	228	347	1231	1550	1166	828	925	1127
Cluster_26	Bacteria	Bacteroidetes	Bacteroidia	Sphingobacteriales	Sphingobacteriaceae	Arcticibacter	25200	777	2131	630	3674	6075	5848	126	83	79	170	158	221	1142	905	644	946	724	867
Cluster_39	Bacteria	Proteobacteria	Alphaproteobacteria	Sphingomonadales	Sphingomonadaceae	Sphingomonas	24903	2527	2258	2344	1335	1058	1722	905	1283	1081	726	520	589	1084	1409	752	1717	1928	1665
Cluster_23	Bacteria	Proteobacteria	Gammaproteobacteria	Acidithiobacillales	Acidithiobacillaceae	Thermithiobacillus	24362	110	70	51	102	146	89	20232	3266	213	10	10	4	22	12	1	1	22	1
Cluster_29	Bacteria	Proteobacteria	Alphaproteobacteria	Rhizobiales	Devosiaceae	Devosia	24297	1603	1060	1294	1370	1466	1084	230	70	103	1262	878	1108	2768	2707	3318	1125	1244	1607
Cluster_27	Bacteria	Bacteroidetes	Bacteroidia	Cytophagales	Hymenobacteraceae	Adhaeribacter	23473	7	42	22	63	37	36	9053	5466	1880	1537	1528	2084	77	149	213	423	430	426
Cluster_24	Bacteria	Bacteroidetes	Bacteroidia	Chitinophagales	Chitinophagaceae	Cnuella	23098	492	149	198	689	864	572	1768	1175	1213	4296	4227	4403	553	523	596	382	511	487
Cluster_35	Bacteria	Proteobacteria	Alphaproteobacteria	Sphingomonadales	Sphingomonadaceae	Sphingomonas	22036	1327	1288	2049	312	201	644	1558	2683	1998	431	388	385	987	1150	691	1624	2381	1939
Cluster_28	Bacteria	Cyanobacteria	Oxyphotobacteria	Nostocales	Phormidiaceae	Tychonema	21808	20	144	59	456	448	422	6543	5252	3634	1561	1750	1434	11	21	21	11	14	7
Cluster_30	Bacteria	Proteobacteria	Alphaproteobacteria	Sphingomonadales	Sphingomonadaceae	unknown genus	20934	97	186	119	52	21	50	3885	4957	4519	1246	1434	2140	397	246	546	231	333	475
Cluster_31	Bacteria	Proteobacteria	Alphaproteobacteria	Sphingomonadales	Sphingomonadaceae	unknown genus	20717	110	52	18	87	74	69	4235	5937	5139	1307	1424	1963	32	37	53	36	77	67
Cluster_34	Bacteria	Acidobacteria	Blastocatellia (Subgroup 4)	Blastocatellales	Blastocatellaceae	Blastocatella	19833	1	5	3	9	3	0	3854	4273	7134	1442	1097	1790	13	12	35	42	53	67
Cluster_37	Bacteria	Bacteroidetes	Bacteroidia	Cytophagales	Microscillaceae	unknown genus	19772	1948	1800	1234	1488	1526	1675	788	1158	657	124	103	46	1575	1846	930	828	844	1202
Cluster_60	Bacteria	Bacteroidetes	Bacteroidia	Cytophagales	Hymenobacteraceae	Hymenobacter	19664	307	467	1037	625	411	341	404	317	376	1188	976	960	3219	4233	2065	981	956	801
Cluster_43	Bacteria	Bacteroidetes	Bacteroidia	Cytophagales	Hymenobacteraceae	Adhaeribacter	19155	706	1163	1496	921	829	759	839	713	822	1026	941	709	2013	1550	1102	964	1489	1113
Cluster_32	Bacteria	Patescibacteria	Saccharimonadia	Saccharimonadales	unknown family	unknown genus	17991	479	565	2088	618	264	326	525	947	1094	1033	640	641	402	386	311	2616	2667	2389
Cluster_33	Bacteria	Bacteroidetes	Bacteroidia	Sphingobacteriales	Sphingobacteriaceae	Pedobacter	17476	1349	147	1712	2223	1384	931	72	3	7	1483	1054	1690	479	438	208	1603	1848	845
Cluster_49	Bacteria	Bacteroidetes	Bacteroidia	Cytophagales	Hymenobacteraceae	Rufibacter	17205	144	35	46	186	104	65	720	245	342	5243	5383	4233	21	16	16	241	137	28
Cluster_95	Bacteria	Bacteroidetes	Bacteroidia	Chitinophagales	Chitinophagaceae	Flavitalea	14591	863	1226	1541	525	313	542	698	602	465	227	164	128	1369	1193	1064	1185	1292	1194
Cluster_38	Bacteria	Acidobacteria	Holophagae	Subgroup 7	unknown family	unknown genus	14467	1131	781	751	529	348	738	313	469	363	99	57	40	702	726	865	2341	1585	2629
Cluster_41	Bacteria	Proteobacteria	Gammaproteobacteria	Betaproteobacteriales	Burkholderiaceae	Massilia	14412	272	50	44	4532	2651	1482	133	1	24	1002	1168	1232	32	14	267	722	312	474
Cluster_48	Bacteria	Gemmatimonadetes	Gemmatimonadetes	Gemmatimonadales	Gemmatimonadaceae	Gemmatimonas	13528	2055	2182	2461	779	687	1095	30	75	55	41	35	57	573	713	409	824	667	790
Cluster_63	Bacteria	Proteobacteria	Alphaproteobacteria	Rhizobiales	Rhizobiaceae	Pseudorhizobium	13334	608	217	321	1429	1928	1696	80	37	15	473	373	366	620	376	1142	1505	1081	1067
Cluster_36	Bacteria	Proteobacteria	Gammaproteobacteria	Enterobacteriales	Enterobacteriaceae	Multi-affiliation	13300	49	3	45	458	166	269	0	1	2	2536	6608	1492	0	0	0	1264	367	40
Cluster_45	Bacteria	Bacteroidetes	Bacteroidia	Cytophagales	Microscillaceae	unknown genus	13005	1603	873	571	1723	1165	1605	1	0	0	1	0	0	586	656	752	824	1232	1413
Cluster_47	Bacteria	Bacteroidetes	Bacteroidia	Chitinophagales	Chitinophagaceae	Flaviaesturariibacter	12545	854	515	1093	875	793	634	155	168	223	1192	906	921	522	628	256	661	838	1311
Cluster_66	Bacteria	Gemmatimonadetes	Gemmatimonadetes	Gemmatimonadales	Gemmatimonadaceae	Gemmatirosa	12519	1001	439	591	637	623	832	1134	1110	1143	566	387	443	808	600	773	429	467	536
Cluster_44	Bacteria	Bacteroidetes	Bacteroidia	Cytophagales	Hymenobacteraceae	Adhaeribacter	12069	516	721	1473	245	183	278	181	193	177	949	843	752	1245	1158	902	931	478	844
Cluster_81	Bacteria	Actinobacteria	Actinobacteria	Frankiales	Geodermatophilaceae	Multi-affiliation	12029	997	748	920	496	619	628	131	171	201	83	87	107	1198	1555	1621	637	679	1151
Cluster_42	Bacteria	Bacteroidetes	Bacteroidia	Cytophagales	Hymenobacteraceae	Adhaeribacter	11987	69	21	18	122	104	83	521	204	427	3490	3439	3193	7	17	9	85	101	77
Cluster_67	Bacteria	Actinobacteria	Actinobacteria	Micrococcales	Microbacteriaceae	Multi-affiliation	11969	1033	748	674	966	865	683	342	95	76	589	652	633	536	505	771	869	866	1066
Cluster_92	Bacteria	Proteobacteria	Alphaproteobacteria	Caulobacterales	Caulobacteraceae	Brevundimonas	11397	679	338	851	1786	1258	863	2	0	4	123	86	21	307	580	556	1987	910	1046
Cluster_50	Bacteria	Bacteroidetes	Bacteroidia	Chitinophagales	Chitinophagaceae	Parasegetibacter	11353	56	103	99	2109	3962	3027	62	11	60	24	34	73	31	60	46	741	334	521
Cluster_40	Bacteria	Bacteroidetes	Bacteroidia	Cytophagales	Hymenobacteraceae	Pontibacter	11098	0	1	3	30	0	1	441	32	68	3798	4015	2653	0	2	0	18	36	0
Cluster_53	Bacteria	Proteobacteria	Alphaproteobacteria	Sphingomonadales	Sphingomonadaceae	Sphingomonas	10897	3276	1354	1902	544	334	515	117	22	1	2	0	1	474	397	545	400	583	430
Cluster_52	Bacteria	Proteobacteria	Alphaproteobacteria	Rhizobiales	Devosiaceae	Multi-affiliation	10713	831	456	594	880	950	761	152	180	192	415	310	439	516	514	680	849	757	1237
Cluster_57	Bacteria	Proteobacteria	Alphaproteobacteria	Sphingomonadales	Sphingomonadaceae	Sphingomonas	10541	332	292	264	620	553	375	1030	878	828	1167	1013	1477	291	407	286	234	225	269
Cluster_100	Bacteria	Proteobacteria	Gammaproteobacteria	Betaproteobacteriales	Burkholderiaceae	Multi-affiliation	10512	237	123	117	142	176	225	1519	2137	2238	825	639	858	124	182	149	308	313	200
Cluster_104	Bacteria	Proteobacteria	Deltaproteobacteria	Bdellovibrionales	Bacteriovoracaceae	Peredibacter	10453	2112	1312	796	749	584	501	310	402	594	136	139	131	328	300	280	556	636	587
Cluster_54	Bacteria	Bacteroidetes	Bacteroidia	Sphingobacteriales	Sphingobacteriaceae	Arcticibacter	10172	114	257	304	112	99	82	0	1	0	0	0	0	2659	1616	3379	514	556	479
Cluster_90	Bacteria	Bacteroidetes	Bacteroidia	Cytophagales	Cytophagaceae	Rhodocytophaga	10056	264	559	301	310	331	731	355	344	477	270	241	266	571	1070	831	1200	1078	857
Cluster_46	Bacteria	Proteobacteria	Gammaproteobacteria	Pseudomonadales	Pseudomonadaceae	Pseudomonas	10052	117	72	22	128	574	185	133	16	7	2609	2429	3078	0	0	0	443	123	116
Cluster_55	Bacteria	Proteobacteria	Alphaproteobacteria	Sphingomonadales	Sphingomonadaceae	Sphingoaurantiacus	9763	559	390	560	442	423	513	124	209	235	207	202	206	1278	824	1232	775	757	827
Cluster_51	Bacteria	Gemmatimonadetes	Longimicrobia	Longimicrobiales	Longimicrobiaceae	unknown genus	9760	0	6	1	0	0	0	2907	4430	1298	222	248	630	0	4	2	4	3	5
Cluster_56	Bacteria	Actinobacteria	Actinobacteria	Frankiales	Geodermatophilaceae	Blastococcus	9308	572	750	923	441	444	433	219	263	291	206	224	282	645	795	640	812	567	801
Cluster_73	Bacteria	Proteobacteria	Gammaproteobacteria	Pseudomonadales	Pseudomonadaceae	Pseudomonas	9187	205	16	23	1435	832	492	33	0	3	444	787	429	275	2	43	2880	741	547
Cluster_58	Bacteria	Gemmatimonadetes	Longimicrobia	Longimicrobiales	Longimicrobiaceae	unknown genus	8936	74	67	108	101	44	241	1292	1759	1873	161	178	270	419	268	235	666	663	517
Cluster_64	Bacteria	Proteobacteria	Alphaproteobacteria	Sphingomonadales	Sphingomonadaceae	Sphingomonas	8871	1581	2416	1539	562	682	1172	1	4	0	0	0	0	34	31	138	282	145	284
Cluster_96	Bacteria	Proteobacteria	Gammaproteobacteria	Betaproteobacteriales	Burkholderiaceae	unknown genus	8742	12	57	59	2178	1283	1108	14	2	7	63	61	183	556	972	887	321	585	394
Cluster_156	Bacteria	Bacteroidetes	Bacteroidia	Chitinophagales	Chitinophagaceae	Multi-affiliation	8721	648	985	287	565	1473	1812	369	543	428	317	223	220	19	40	7	208	201	376
Cluster_61	Bacteria	Bacteroidetes	Bacteroidia	Cytophagales	Hymenobacteraceae	Hymenobacter	8474	14	66	43	26	5	5	1026	824	800	1760	1660	1829	50	132	39	55	90	50
Cluster_128	Bacteria	Proteobacteria	Alphaproteobacteria	Sphingomonadales	Sphingomonadaceae	Sphingomonas	8405	1026	625	589	1020	844	670	26	51	57	98	60	82	285	289	248	738	961	736
Cluster_68	Bacteria	Bacteroidetes	Bacteroidia	Cytophagales	Hymenobacteraceae	Hymenobacter	8283	33	43	53	5	10	3	2	0	0	0	0	0	1877	2412	1178	1210	364	1093
Cluster_59	Bacteria	Proteobacteria	Gammaproteobacteria	Xanthomonadales	Xanthomonadaceae	Lysobacter	8282	597	372	788	411	409	440	524	855	386	457	356	611	343	677	336	226	243	251
Cluster_78	Bacteria	Acidobacteria	Blastocatellia (Subgroup 4)	Blastocatellales	Blastocatellaceae	Blastocatella	8223	4	5	2	5	7	11	1457	1833	2272	700	681	991	1	1	0	63	10	180
Cluster_65	Bacteria	Proteobacteria	Alphaproteobacteria	Azospirillales	Azospirillaceae	Skermanella	8144	498	525	485	223	211	231	49	83	115	297	227	225	970	965	974	702	866	498
Cluster_69	Bacteria	Firmicutes	Bacilli	Bacillales	Multi-affiliation	Multi-affiliation	8139	401	610	261	330	238	303	214	5	12	1101	1031	1003	10	17	14	1241	511	837
Cluster_169	Bacteria	Bacteroidetes	Bacteroidia	Chitinophagales	Chitinophagaceae	Multi-affiliation	8106	132	228	29	54	42	91	357	376	447	2000	1575	1439	427	407	71	95	237	99
Cluster_114	Bacteria	Gemmatimonadetes	Longimicrobia	Longimicrobiales	Longimicrobiaceae	unknown genus	7826	235	228	197	315	125	353	340	581	585	330	296	418	617	460	410	766	943	627
Cluster_108	Bacteria	Proteobacteria	Alphaproteobacteria	Sphingomonadales	Sphingomonadaceae	Multi-affiliation	7776	611	446	482	318	266	280	404	502	439	750	695	912	79	62	36	521	504	469
Cluster_62	Bacteria	Proteobacteria	Alphaproteobacteria	Sphingomonadales	Sphingomonadaceae	Sphingomonas	7725	49	47	37	127	106	76	2055	1859	1544	465	505	650	20	13	26	40	44	62
Cluster_122	Bacteria	Bacteroidetes	Bacteroidia	Cytophagales	Hymenobacteraceae	Adhaeribacter	7715	406	147	397	365	274	223	269	297	429	1421	1298	989	128	125	98	302	301	246
Cluster_86	Bacteria	Proteobacteria	Alphaproteobacteria	Sphingomonadales	Sphingomonadaceae	Sphingomonas	7696	554	819	446	146	106	168	586	917	631	373	278	305	312	282	110	465	609	589
Cluster_83	Bacteria	Acidobacteria	Subgroup 6	unknown order	unknown family	unknown genus	7501	1206	1558	1054	220	183	261	180	263	164	21	18	14	324	324	300	451	488	472
Cluster_75	Bacteria	Proteobacteria	Alphaproteobacteria	Rhizobiales	Beijerinckiaceae	unknown genus	7440	409	468	688	282	213	359	438	664	523	226	197	289	479	561	456	347	378	463
Cluster_79	Bacteria	Acidobacteria	Blastocatellia (Subgroup 4)	Blastocatellales	Blastocatellaceae	Blastocatella	7397	5	16	15	2	0	4	1317	1953	2425	465	366	451	19	32	15	133	87	92
Cluster_127	Bacteria	Bacteroidetes	Bacteroidia	Cytophagales	Hymenobacteraceae	Adhaeribacter	7348	312	385	711	329	247	204	200	126	226	692	602	663	330	293	136	599	875	418
Cluster_82	Bacteria	Proteobacteria	Deltaproteobacteria	Myxococcales	Multi-affiliation	Multi-affiliation	7316	617	53	15	1543	1479	1881	13	5	13	136	144	87	158	1	250	283	372	266
Cluster_71	Bacteria	Gemmatimonadetes	Longimicrobia	Longimicrobiales	Longimicrobiaceae	unknown genus	7302	0	1	0	6	0	0	1898	1962	2414	245	322	437	0	3	6	3	1	4
Cluster_72	Bacteria	Bacteroidetes	Bacteroidia	Chitinophagales	Chitinophagaceae	Cnuella	7179	12	35	43	29	23	39	1335	1471	2102	426	407	677	162	172	101	29	65	51
Cluster_80	Bacteria	Proteobacteria	Alphaproteobacteria	Rhodobacterales	Rhodobacteraceae	Rubellimicrobium	7157	486	914	624	363	364	385	392	574	371	210	256	230	213	354	314	323	273	511
Cluster_76	Bacteria	Actinobacteria	Acidimicrobiia	IMCC26256	unknown family	unknown genus	7128	321	887	457	41	45	203	944	1292	1073	35	18	16	265	349	208	165	264	545
Cluster_129	Bacteria	Bacteroidetes	Bacteroidia	Cytophagales	Hymenobacteraceae	Hymenobacter	7000	11	21	19	29	18	9	199	83	90	1926	1843	1735	5	13	2	434	213	350
Cluster_77	Bacteria	Gemmatimonadetes	Longimicrobia	Longimicrobiales	Longimicrobiaceae	unknown genus	6954	409	661	249	332	93	439	321	422	361	137	122	108	548	606	235	629	884	398
Cluster_70	Bacteria	Bacteroidetes	Bacteroidia	Cytophagales	Hymenobacteraceae	Adhaeribacter	6919	30	119	111	95	73	37	319	201	354	1405	1553	1453	19	43	21	385	384	317
Cluster_85	Bacteria	Proteobacteria	Alphaproteobacteria	Sphingomonadales	Sphingomonadaceae	Sphingomonas	6839	225	175	9	396	944	1178	432	623	893	225	186	269	308	252	468	65	95	96
Cluster_148	Bacteria	Proteobacteria	Deltaproteobacteria	Myxococcales	Myxococcaceae	unknown genus	6819	641	403	422	783	769	1170	118	174	218	118	114	83	375	196	364	218	429	224
Cluster_88	Bacteria	Proteobacteria	Alphaproteobacteria	Acetobacterales	Acetobacteraceae	Belnapia	6712	95	125	171	109	124	65	468	533	671	332	254	387	853	724	935	328	157	381
Cluster_91	Bacteria	Proteobacteria	Alphaproteobacteria	Sphingomonadales	Sphingomonadaceae	unknown genus	6637	2224	49	236	838	663	665	0	6	2	16	15	38	38	24	39	493	636	655
Cluster_102	Bacteria	Gemmatimonadetes	Gemmatimonadetes	Gemmatimonadales	Gemmatimonadaceae	Gemmatimonas	6587	329	997	199	150	56	487	324	596	362	29	30	26	492	335	359	534	833	449
Cluster_98	Bacteria	Bacteroidetes	Bacteroidia	Cytophagales	Hymenobacteraceae	Nibribacter	6509	33	28	43	134	88	54	162	70	52	1814	1813	1274	38	43	23	536	270	34
Cluster_99	Bacteria	Bacteroidetes	Bacteroidia	Cytophagales	Microscillaceae	Ohtaekwangia	6488	433	308	28	241	226	234	11	2	9	4	0	1	68	279	213	1395	1269	1767
Cluster_74	Bacteria	Proteobacteria	Alphaproteobacteria	Sphingomonadales	Sphingomonadaceae	Altererythrobacter	6452	187	44	60	145	115	101	94	4	67	1427	1288	1448	16	28	20	462	671	275
Cluster_89	Bacteria	Bacteroidetes	Bacteroidia	Flavobacteriales	Flavobacteriaceae	Flavobacterium	6429	490	247	193	333	125	102	5	5	2	729	356	320	41	101	193	948	1078	1161
Cluster_84	Bacteria	Bacteroidetes	Bacteroidia	Chitinophagales	Chitinophagaceae	Flavisolibacter	6332	23	53	26	2	1	3	852	1410	1565	284	155	210	321	365	174	276	316	296
Cluster_103	Bacteria	Proteobacteria	Gammaproteobacteria	Acidithiobacillales	Acidithiobacillaceae	Thermithiobacillus	6323	202	839	972	259	518	421	1698	582	112	10	4	2	27	142	401	72	9	53
Cluster_125	Bacteria	Actinobacteria	Actinobacteria	Propionibacteriales	Nocardioidaceae	Nocardioides	6159	491	405	714	315	265	245	142	188	150	122	144	162	364	422	274	440	520	796
Cluster_113	Bacteria	Proteobacteria	Alphaproteobacteria	Sphingomonadales	Sphingomonadaceae	Altererythrobacter	6102	594	92	180	414	360	240	36	28	47	938	1258	1237	2	9	3	236	260	168
Cluster_93	Bacteria	Proteobacteria	Alphaproteobacteria	Sphingomonadales	Sphingomonadaceae	unknown genus	5949	1	0	1	2	2	0	691	2203	1705	313	394	575	4	5	6	14	18	15
Cluster_119	Bacteria	Bacteroidetes	Bacteroidia	Cytophagales	Hymenobacteraceae	Adhaeribacter	5927	1160	155	478	1664	1103	806	1	1	0	95	62	47	9	10	6	143	92	95
Cluster_87	Bacteria	Proteobacteria	Gammaproteobacteria	Pseudomonadales	Pseudomonadaceae	Pseudomonas	5913	6	1	1	6	2	4	0	0	0	1712	1374	1009	0	0	0	1674	32	92
Cluster_261	Bacteria	Actinobacteria	Actinobacteria	Propionibacteriales	Nocardioidaceae	Nocardioides	5785	431	509	780	192	176	188	145	222	191	52	32	63	300	402	239	395	500	968
Cluster_116	Bacteria	Proteobacteria	Alphaproteobacteria	Sphingomonadales	Sphingomonadaceae	Sphingomonas	5758	361	24	715	1252	1025	810	62	69	13	405	244	183	18	17	6	202	168	184
Cluster_110	Bacteria	Bacteroidetes	Bacteroidia	Cytophagales	Hymenobacteraceae	Hymenobacter	5705	10	42	129	48	30	20	166	50	74	1385	1613	1682	30	80	30	182	75	59
Cluster_126	Bacteria	Bacteroidetes	Bacteroidia	Cytophagales	Hymenobacteraceae	Pontibacter	5559	636	585	270	849	753	425	7	3	2	482	436	287	4	0	0	286	184	350
Cluster_97	Bacteria	Acidobacteria	Blastocatellia (Subgroup 4)	Blastocatellales	Blastocatellaceae	Blastocatella	5545	6	4	4	6	4	8	1060	1552	1703	417	307	386	4	1	2	25	38	18
Cluster_94	Bacteria	Bacteroidetes	Bacteroidia	Cytophagales	Hymenobacteraceae	Hymenobacter	5453	6	1	10	5	6	0	725	865	1119	775	742	707	150	158	54	27	54	49
Cluster_185	Bacteria	Proteobacteria	Alphaproteobacteria	Caulobacterales	Caulobacteraceae	Phenylobacterium	5394	1145	134	512	502	577	573	94	62	61	164	150	173	137	58	97	276	358	321
Cluster_105	Bacteria	Proteobacteria	Gammaproteobacteria	Betaproteobacteriales	Burkholderiaceae	Rhizobacter	5377	235	37	71	1847	1003	1109	16	4	0	69	40	45	17	74	12	407	169	222
Cluster_107	Bacteria	Patescibacteria	Saccharimonadia	Saccharimonadales	unknown family	unknown genus	5287	133	242	189	61	29	47	33	80	85	31	18	79	1058	813	653	658	471	607
Cluster_101	Bacteria	FBP	unknown class	unknown order	unknown family	unknown genus	5257	49	117	221	71	26	102	684	630	1088	311	260	263	196	283	222	233	257	244
Cluster_106	Bacteria	Actinobacteria	Acidimicrobiia	Microtrichales	Ilumatobacteraceae	unknown genus	5226	96	90	69	2	2	30	860	1328	1217	11	11	17	149	108	74	237	350	575
Cluster_109	Bacteria	Acidobacteria	Subgroup 6	unknown order	unknown family	unknown genus	4982	1105	485	638	193	161	307	1	4	2	0	0	0	622	422	351	192	258	241
Cluster_141	Bacteria	Cyanobacteria	Oxyphotobacteria	Chloroplast	unknown family	unknown genus	4975	49	247	296	219	281	251	22	75	107	63	335	164	256	230	208	716	918	538
Cluster_118	Bacteria	Proteobacteria	Alphaproteobacteria	Rhodobacterales	Rhodobacteraceae	Rubellimicrobium	4949	483	1046	318	448	322	347	71	88	40	42	56	85	220	285	258	210	286	344
Cluster_217	Bacteria	Bacteroidetes	Bacteroidia	Cytophagales	Hymenobacteraceae	Adhaeribacter	4908	1014	152	448	821	586	433	10	2	6	162	200	125	12	14	16	386	257	264
Cluster_112	Bacteria	Verrucomicrobia	Verrucomicrobiae	Chthoniobacterales	Chthoniobacteraceae	Chthoniobacter	4785	724	209	297	620	724	503	11	33	51	173	144	132	225	192	225	179	143	200
Cluster_209	Bacteria	Firmicutes	Bacilli	Bacillales	Paenibacillaceae	Paenibacillus	4671	87	258	260	337	280	214	293	262	208	409	358	315	228	205	281	210	183	283
Cluster_111	Bacteria	Proteobacteria	Alphaproteobacteria	Sphingomonadales	Sphingomonadaceae	unknown genus	4651	0	0	4	6	0	0	966	1229	1250	309	265	431	19	14	20	58	33	47
Cluster_140	Bacteria	Proteobacteria	Alphaproteobacteria	Acetobacterales	Acetobacteraceae	Roseomonas	4623	127	323	429	94	88	74	281	378	455	339	307	411	248	267	215	172	213	202
Cluster_172	Bacteria	Bacteroidetes	Bacteroidia	Cytophagales	Hymenobacteraceae	Adhaeribacter	4497	92	113	424	111	82	62	74	70	99	96	80	50	668	562	634	448	353	479
Cluster_183	Bacteria	Proteobacteria	Alphaproteobacteria	Rhizobiales	Devosiaceae	Devosia	4485	519	271	217	310	362	484	4	9	0	15	11	9	473	348	783	178	229	263
Cluster_117	Bacteria	Acidobacteria	Holophagae	Subgroup 7	unknown family	unknown genus	4472	11	4	84	71	24	120	568	909	1027	58	59	56	141	89	139	417	348	347
Cluster_120	Bacteria	Actinobacteria	0319-7L14	unknown order	unknown family	unknown genus	4453	748	821	814	68	70	165	64	123	81	5	4	0	279	256	192	142	197	424
Cluster_166	Bacteria	Proteobacteria	Deltaproteobacteria	Bdellovibrionales	Bacteriovoracaceae	Peredibacter	4451	372	183	235	675	747	459	0	5	9	83	91	54	308	367	298	135	237	193
Cluster_163	Bacteria	Gemmatimonadetes	Gemmatimonadetes	Gemmatimonadales	Gemmatimonadaceae	Gemmatimonas	4386	216	747	282	359	125	341	150	275	145	77	89	81	256	220	161	305	265	292
Cluster_115	Bacteria	Verrucomicrobia	Verrucomicrobiae	Chthoniobacterales	Chthoniobacteraceae	Chthoniobacter	4361	473	231	386	227	120	136	53	131	125	566	286	339	116	122	130	243	337	340
Cluster_137	Bacteria	Bacteroidetes	Bacteroidia	Cytophagales	Microscillaceae	unknown genus	4316	2	93	17	570	302	585	0	0	0	0	0	0	490	215	329	397	603	713
Cluster_124	Bacteria	Proteobacteria	Alphaproteobacteria	Sphingomonadales	Sphingomonadaceae	Sphingomonas	4281	800	430	467	305	187	274	26	38	25	27	11	30	373	390	276	185	250	187
Cluster_131	Bacteria	Proteobacteria	Gammaproteobacteria	Betaproteobacteriales	Methylophilaceae	unknown genus	4214	635	71	58	439	478	743	0	0	0	2	1	0	55	72	85	588	462	525
Cluster_121	Bacteria	Deinococcus-Thermus	Deinococci	Deinococcales	Trueperaceae	Truepera	4210	341	486	664	157	127	113	207	276	337	170	176	195	150	153	103	173	180	202
Cluster_179	Bacteria	Proteobacteria	Gammaproteobacteria	Xanthomonadales	Xanthomonadaceae	Lysobacter	4181	414	726	493	1120	837	476	21	7	0	9	7	14	7	6	6	11	15	12
Cluster_123	Bacteria	Gemmatimonadetes	Gemmatimonadetes	Gemmatimonadales	Gemmatimonadaceae	unknown genus	4168	130	781	64	0	3	16	637	1205	527	36	6	5	71	78	61	134	182	232
Cluster_135	Bacteria	Acidobacteria	Blastocatellia (Subgroup 4)	Blastocatellales	Blastocatellaceae	Multi-affiliation	4054	4	6	3	11	2	8	680	611	813	707	516	564	4	1	4	47	48	25
Cluster_130	Bacteria	Proteobacteria	Deltaproteobacteria	Myxococcales	Myxococcaceae	Multi-affiliation	3956	931	101	891	607	182	471	0	1	0	8	21	14	109	16	52	208	180	164
Cluster_168	Bacteria	Proteobacteria	Alphaproteobacteria	Rhizobiales	Devosiaceae	Devosia	3925	462	143	95	576	657	501	2	4	1	36	17	31	78	105	93	442	242	440
Cluster_147	Bacteria	Planctomycetes	Phycisphaerae	Tepidisphaerales	WD2101 soil group	unknown genus	3905	1209	173	863	348	211	310	0	1	5	12	15	6	72	79	31	247	119	204
Cluster_164	Bacteria	Actinobacteria	Actinobacteria	Propionibacteriales	Nocardioidaceae	Marmoricola	3862	471	855	903	389	338	388	28	39	10	8	3	4	41	86	35	65	85	114
Cluster_227	Bacteria	Gemmatimonadetes	Longimicrobia	Longimicrobiales	Longimicrobiaceae	unknown genus	3845	832	368	492	205	126	220	10	14	14	24	10	23	79	67	65	447	515	334
Cluster_134	Bacteria	Proteobacteria	Alphaproteobacteria	Sphingomonadales	Sphingomonadaceae	Altererythrobacter	3835	121	123	129	133	137	100	208	205	256	633	541	653	25	29	26	138	163	215
Cluster_145	Bacteria	Proteobacteria	Gammaproteobacteria	Betaproteobacteriales	Burkholderiaceae	Methylibium	3816	260	1051	309	126	108	196	147	283	262	38	30	33	220	226	156	127	166	78
Cluster_136	Bacteria	Acidobacteria	Blastocatellia (Subgroup 4)	Blastocatellales	Blastocatellaceae	Blastocatella	3810	4	0	0	0	0	0	792	1238	1065	206	165	198	7	7	2	24	72	30
Cluster_203	Bacteria	Bacteroidetes	Bacteroidia	Chitinophagales	Chitinophagaceae	unknown genus	3750	47	7	115	447	405	558	6	9	0	6	4	9	131	134	37	859	489	487
Cluster_133	Bacteria	Proteobacteria	Alphaproteobacteria	Rhizobiales	Beijerinckiaceae	unknown genus	3685	0	0	2	6	14	11	665	953	1040	215	218	227	13	26	12	121	61	101
Cluster_139	Bacteria	Bacteroidetes	Bacteroidia	Cytophagales	Hymenobacteraceae	Hymenobacter	3672	0	0	0	1	0	0	940	1214	1350	45	43	71	0	0	0	1	0	7
Cluster_153	Bacteria	Planctomycetes	Planctomycetacia	Pirellulales	Pirellulaceae	Pirellula	3668	531	531	506	259	212	233	118	246	219	39	15	15	68	39	105	154	176	202
Cluster_149	Bacteria	Proteobacteria	Alphaproteobacteria	Sphingomonadales	Sphingomonadaceae	Sphingomonas	3646	301	328	98	642	505	427	80	86	102	159	152	160	100	102	119	95	105	85
Cluster_249	Bacteria	Bacteroidetes	Bacteroidia	Cytophagales	Cyclobacteriaceae	unknown genus	3632	185	142	67	327	505	732	50	87	72	26	13	15	74	67	56	382	210	622
Cluster_144	Bacteria	Proteobacteria	Gammaproteobacteria	Cellvibrionales	Cellvibrionaceae	Cellvibrio	3611	761	38	38	248	145	132	0	0	0	0	0	0	0	2	0	1021	649	577
Cluster_150	Bacteria	Actinobacteria	Actinobacteria	Frankiales	Geodermatophilaceae	Geodermatophilus	3611	140	144	181	124	138	60	32	25	51	19	11	23	431	559	754	216	278	425
Cluster_180	Bacteria	Bacteroidetes	Bacteroidia	Cytophagales	Cyclobacteriaceae	unknown genus	3606	158	165	94	110	339	401	109	114	266	42	30	39	420	605	312	203	106	93
Cluster_222	Bacteria	Actinobacteria	Actinobacteria	Propionibacteriales	Nocardioidaceae	Multi-affiliation	3586	300	410	474	182	300	157	132	264	121	83	85	96	103	122	112	175	173	297
Cluster_276	Bacteria	Actinobacteria	Thermoleophilia	Solirubrobacterales	Solirubrobacteraceae	Parviterribacter	3568	316	273	389	177	139	166	137	138	140	61	54	42	193	205	193	298	310	337
Cluster_175	Bacteria	Proteobacteria	Gammaproteobacteria	Xanthomonadales	Xanthomonadaceae	Pseudoxanthomonas	3566	50	143	73	29	13	22	14	5	5	1	1	2	0	20	0	1211	966	1011
Cluster_331	Bacteria	Proteobacteria	Gammaproteobacteria	Betaproteobacteriales	Burkholderiaceae	Massilia	3488	76	91	84	155	335	157	100	52	76	377	476	483	245	221	172	137	168	83
Cluster_143	Bacteria	Cyanobacteria	Sericytochromatia	unknown order	unknown family	unknown genus	3463	418	422	428	80	77	94	154	365	307	66	52	52	117	124	167	134	205	201
Cluster_162	Bacteria	Bacteroidetes	Bacteroidia	Chitinophagales	Chitinophagaceae	Flavisolibacter	3455	10	20	15	18	9	44	387	557	855	348	226	376	77	93	38	71	227	84
Cluster_160	Bacteria	Bacteroidetes	Bacteroidia	Cytophagales	Cytophagaceae	Cytophaga	3447	459	258	150	224	645	558	0	0	0	3	1	1	33	22	104	291	285	413
Cluster_132	Bacteria	Bacteroidetes	Bacteroidia	Cytophagales	Hymenobacteraceae	Hymenobacter	3370	13	21	74	50	38	31	256	40	40	830	913	823	20	16	15	83	54	53
Cluster_138	Bacteria	Bacteroidetes	Bacteroidia	Cytophagales	Hymenobacteraceae	Adhaeribacter	3350	0	0	0	1	1	0	117	46	23	913	713	1536	0	0	0	0	0	0
Cluster_240	Bacteria	Bacteroidetes	Bacteroidia	Cytophagales	Microscillaceae	unknown genus	3320	23	22	125	678	506	600	3	7	7	7	4	4	317	47	268	119	177	406
Cluster_155	Bacteria	Proteobacteria	Alphaproteobacteria	Acetobacterales	Acetobacteraceae	Rubritepida	3309	0	6	28	0	1	0	581	625	961	281	334	421	5	1	9	17	17	22
Cluster_159	Bacteria	Proteobacteria	Alphaproteobacteria	Sphingomonadales	Sphingomonadaceae	Altererythrobacter	3308	204	198	208	107	197	116	103	165	94	397	469	476	12	8	12	156	225	161
Cluster_210	Bacteria	Actinobacteria	Acidimicrobiia	unknown order	unknown family	unknown genus	3283	211	386	358	64	75	78	267	473	388	52	39	34	114	101	76	123	189	255
Cluster_165	Bacteria	Gemmatimonadetes	S0134 terrestrial group	unknown order	unknown family	unknown genus	3265	69	132	35	5	0	109	459	1053	669	46	21	7	159	106	134	113	102	46
Cluster_212	Bacteria	Proteobacteria	Gammaproteobacteria	Oceanospirillales	Pseudohongiellaceae	unknown genus	3234	296	202	310	148	250	606	82	138	107	29	23	5	87	49	57	234	402	209
Cluster_161	Bacteria	Gemmatimonadetes	Longimicrobia	Longimicrobiales	Longimicrobiaceae	unknown genus	3218	292	156	210	343	162	294	16	22	13	61	36	56	285	243	207	315	328	179
Cluster_152	Bacteria	Bacteroidetes	Bacteroidia	Cytophagales	Spirosomaceae	Dyadobacter	3171	18	7	11	176	147	57	70	21	27	632	600	493	40	76	59	292	143	302
Cluster_221	Bacteria	Bacteroidetes	Bacteroidia	Cytophagales	Spirosomaceae	unknown genus	3133	19	8	14	19	6	18	607	600	568	262	163	300	124	241	79	44	31	30
Cluster_146	Bacteria	Proteobacteria	Alphaproteobacteria	Sphingomonadales	Sphingomonadaceae	Sphingomonas	3117	4	6	11	3	0	9	843	692	447	359	350	303	28	36	5	8	13	0
Cluster_158	Archaea	Euryarchaeota	Thermoplasmata	Marine Group II	unknown family	unknown genus	3101	73	1774	516	5	32	47	0	2	0	0	0	0	269	229	97	1	48	8
Cluster_187	Bacteria	Verrucomicrobia	Verrucomicrobiae	Opitutales	Opitutaceae	unknown genus	3096	582	60	58	301	384	276	0	0	0	0	0	0	73	22	224	417	281	418
Cluster_171	Bacteria	Cyanobacteria	Oxyphotobacteria	Chloroplast	unknown family	unknown genus	3093	58	404	591	77	47	70	42	34	96	33	8	6	328	310	203	281	162	343
Cluster_154	Bacteria	Bacteroidetes	Bacteroidia	Cytophagales	Hymenobacteraceae	Hymenobacter	3054	9	36	25	18	2	3	276	175	245	755	710	630	14	12	12	46	52	34
Cluster_181	Bacteria	Proteobacteria	Deltaproteobacteria	Myxococcales	Myxococcaceae	unknown genus	3051	160	5	15	157	713	1828	0	0	4	5	2	3	9	11	16	26	70	27
Cluster_142	Bacteria	Bacteroidetes	Bacteroidia	Cytophagales	Hymenobacteraceae	Hymenobacter	3046	0	0	2	0	0	0	293	42	93	938	766	889	1	3	0	14	5	0
Cluster_202	Bacteria	Actinobacteria	Actinobacteria	Pseudonocardiales	Pseudonocardiaceae	Lechevalieria	3032	348	62	76	248	113	412	144	125	127	94	57	54	48	126	47	315	332	304
Cluster_170	Bacteria	Actinobacteria	Actinobacteria	Propionibacteriales	Nocardioidaceae	Nocardioides	3028	32	147	272	17	37	11	261	347	514	115	133	183	155	186	101	107	146	264
Cluster_157	Bacteria	Bacteroidetes	Bacteroidia	Cytophagales	Hymenobacteraceae	Adhaeribacter	3021	181	403	401	64	32	22	202	264	440	254	300	306	10	28	5	34	31	44
Cluster_188	Bacteria	Bacteroidetes	Bacteroidia	Cytophagales	Hymenobacteraceae	Rufibacter	3016	0	0	0	7	0	0	21	0	5	869	895	1211	0	0	0	1	0	7
Cluster_151	Bacteria	Bacteroidetes	Bacteroidia	Cytophagales	Hymenobacteraceae	Hymenobacter	2981	0	0	3	8	3	1	92	39	43	858	858	700	6	19	1	137	87	126
Cluster_215	Bacteria	Bacteroidetes	Bacteroidia	Chitinophagales	Chitinophagaceae	unknown genus	2912	57	17	25	39	19	30	432	472	669	288	217	276	49	89	40	86	44	63
Cluster_177	Bacteria	Proteobacteria	Alphaproteobacteria	Acetobacterales	Acetobacteraceae	Roseomonas	2895	172	202	303	149	122	106	75	93	176	75	81	84	306	294	293	131	113	120
Cluster_182	Bacteria	Bacteroidetes	Bacteroidia	Cytophagales	Hymenobacteraceae	Pontibacter	2881	5	4	20	2	2	0	135	2	0	855	948	851	0	0	0	36	13	8
Cluster_167	Bacteria	Bacteroidetes	Bacteroidia	Chitinophagales	Chitinophagaceae	Flavisolibacter	2854	0	1	1	0	0	0	519	403	949	323	260	345	4	3	0	16	15	15
Cluster_174	Bacteria	Gemmatimonadetes	Longimicrobia	Longimicrobiales	Longimicrobiaceae	unknown genus	2843	168	213	105	137	41	120	265	476	506	18	38	25	185	80	98	143	151	74
Cluster_201	Bacteria	Verrucomicrobia	Verrucomicrobiae	Opitutales	Opitutaceae	Opitutus	2839	17	3	1	380	1150	1204	0	0	0	0	3	0	20	0	16	17	22	6
Cluster_199	Bacteria	Proteobacteria	Alphaproteobacteria	Caulobacterales	Caulobacteraceae	Multi-affiliation	2814	154	18	85	235	217	165	66	40	91	333	295	355	112	14	91	170	152	221
Cluster_220	Bacteria	Actinobacteria	Actinobacteria	Propionibacteriales	Nocardioidaceae	Nocardioides	2768	51	44	188	124	111	129	27	26	59	80	61	115	297	282	325	198	246	405
Cluster_192	Bacteria	Actinobacteria	Actinobacteria	Frankiales	Geodermatophilaceae	Blastococcus	2760	596	179	346	190	151	161	42	40	58	88	91	89	6	22	34	219	149	299
Cluster_243	Bacteria	Proteobacteria	Alphaproteobacteria	Sphingomonadales	Sphingomonadaceae	Sphingomonas	2724	969	768	268	102	75	69	0	0	1	5	0	0	21	125	6	106	121	88
Cluster_173	Bacteria	Bacteroidetes	Bacteroidia	Chitinophagales	Chitinophagaceae	Flaviaesturariibacter	2720	13	3	6	40	13	18	63	43	68	969	797	667	4	6	1	2	5	2
Cluster_191	Bacteria	Deinococcus-Thermus	Deinococci	Deinococcales	Trueperaceae	Truepera	2718	171	174	624	162	91	92	33	46	42	84	61	59	87	116	89	230	251	306
Cluster_186	Bacteria	Actinobacteria	Thermoleophilia	Solirubrobacterales	Solirubrobacteraceae	unknown genus	2713	15	69	79	14	3	18	556	862	677	8	4	10	34	81	65	29	71	118
Cluster_176	Bacteria	Bacteroidetes	Bacteroidia	Chitinophagales	Chitinophagaceae	Cnuella	2703	0	0	0	9	1	0	477	526	736	344	277	330	0	1	1	0	1	0
Cluster_194	Bacteria	Proteobacteria	Gammaproteobacteria	Betaproteobacteriales	Hydrogenophilaceae	Thiobacillus	2676	207	70	80	194	275	234	463	960	78	36	38	7	1	4	0	10	2	17
Cluster_189	Bacteria	Bacteroidetes	Bacteroidia	Chitinophagales	Chitinophagaceae	Ferruginibacter	2675	42	59	100	23	8	108	71	108	93	45	22	18	300	229	180	369	571	329
Cluster_196	Bacteria	Gemmatimonadetes	Longimicrobia	Longimicrobiales	Longimicrobiaceae	unknown genus	2655	193	326	151	29	28	90	246	332	321	57	40	51	133	118	41	146	169	184
Cluster_193	Bacteria	Proteobacteria	Alphaproteobacteria	Acetobacterales	Acetobacteraceae	Belnapia	2633	232	224	226	117	141	129	79	63	76	97	107	138	201	191	156	189	97	170
Cluster_200	Bacteria	Bacteroidetes	Bacteroidia	Cytophagales	Microscillaceae	unknown genus	2617	513	557	474	76	115	79	0	0	0	0	0	0	270	185	100	49	92	107
Cluster_184	Bacteria	Bacteroidetes	Bacteroidia	Cytophagales	Hymenobacteraceae	Hymenobacter	2614	0	0	0	1	0	0	474	683	631	265	221	321	0	9	0	1	4	4
Cluster_296	Bacteria	Bacteroidetes	Bacteroidia	Cytophagales	Hymenobacteraceae	Adhaeribacter	2608	15	2	8	164	145	101	2	1	0	426	446	575	1	7	2	224	257	232
Cluster_230	Bacteria	Bacteroidetes	Bacteroidia	Cytophagales	Hymenobacteraceae	Adhaeribacter	2605	0	12	2	10	1	1	338	174	297	404	353	838	10	15	30	55	29	36
Cluster_281	Bacteria	Proteobacteria	Deltaproteobacteria	Bdellovibrionales	Bdellovibrionaceae	Bdellovibrio	2591	139	194	296	52	33	58	144	252	388	134	69	91	134	144	98	92	128	145
Cluster_235	Bacteria	Bacteroidetes	Bacteroidia	Sphingobacteriales	unknown family	unknown genus	2573	177	140	95	874	613	396	0	0	0	3	3	0	6	10	1	63	114	78
Cluster_207	Bacteria	Proteobacteria	Gammaproteobacteria	Betaproteobacteriales	TRA3-20	unknown genus	2545	73	68	125	44	26	79	167	323	269	41	45	39	183	138	179	216	316	214
Cluster_204	Bacteria	Bacteroidetes	Bacteroidia	Sphingobacteriales	Sphingobacteriaceae	Pedobacter	2528	3	83	82	181	96	156	54	50	123	259	190	170	127	99	66	218	232	339
Cluster_190	Bacteria	Bacteroidetes	Bacteroidia	Cytophagales	Hymenobacteraceae	Adhaeribacter	2525	11	2	0	17	13	7	2	1	0	476	525	736	1	0	1	340	244	149
Cluster_197	Bacteria	Proteobacteria	Deltaproteobacteria	Bdellovibrionales	Bdellovibrionaceae	Bdellovibrio	2523	61	47	34	33	43	64	295	325	333	283	190	276	79	92	61	53	106	148
Cluster_226	Bacteria	Gemmatimonadetes	Longimicrobia	Longimicrobiales	Longimicrobiaceae	unknown genus	2516	98	112	49	52	26	56	161	244	241	172	185	286	79	110	34	203	345	63
Cluster_205	Bacteria	Acidobacteria	Subgroup 6	unknown order	unknown family	unknown genus	2498	114	77	151	4	3	27	262	290	281	16	4	2	102	84	74	279	396	332
Cluster_228	Bacteria	Actinobacteria	Actinobacteria	Frankiales	Geodermatophilaceae	Blastococcus	2448	565	177	211	226	170	192	27	35	43	66	62	111	43	38	35	120	124	203
Cluster_219	Bacteria	Planctomycetes	Phycisphaerae	Tepidisphaerales	WD2101 soil group	unknown genus	2388	359	269	321	127	69	129	0	0	0	3	0	1	248	179	131	165	254	133
Cluster_322	Bacteria	Proteobacteria	Deltaproteobacteria	Bdellovibrionales	Bdellovibrionaceae	Bdellovibrio	2361	52	25	50	28	25	30	372	443	547	149	99	135	50	55	33	47	121	100
Cluster_198	Bacteria	Bacteroidetes	Bacteroidia	Cytophagales	Cytophagaceae	Multi-affiliation	2361	13	3	2	5	3	7	133	58	78	653	721	511	9	11	4	51	32	67
Cluster_208	Bacteria	Chloroflexi	Chloroflexia	Thermomicrobiales	AKYG1722	unknown genus	2358	458	293	285	127	140	245	4	11	0	0	0	1	130	117	151	146	163	87
Cluster_310	Bacteria	Bacteroidetes	Bacteroidia	Sphingobacteriales	Sphingobacteriaceae	Arcticibacter	2341	121	15	56	420	217	91	19	6	10	305	229	266	36	28	10	107	201	204
Cluster_206	Bacteria	Chloroflexi	Gitt-GS-136	unknown order	unknown family	unknown genus	2326	160	541	562	61	65	132	77	135	100	8	2	5	74	69	42	68	131	94
Cluster_178	Bacteria	Proteobacteria	Alphaproteobacteria	Rhodobacterales	Rhodobacteraceae	Paracoccus	2325	0	1	0	8	7	0	59	0	1	773	865	458	0	0	1	133	5	14
Cluster_233	Bacteria	Proteobacteria	Alphaproteobacteria	Sphingomonadales	Sphingomonadaceae	Sphingomonas	2265	242	264	558	55	122	462	25	42	3	0	0	1	16	2	0	181	118	174
Cluster_346	Bacteria	Proteobacteria	Alphaproteobacteria	Rhizobiales	Beijerinckiaceae	unknown genus	2265	26	8	29	24	16	35	312	272	316	70	71	67	231	156	278	85	93	176
Cluster_271	Bacteria	Bacteroidetes	Bacteroidia	Cytophagales	Cyclobacteriaceae	unknown genus	2232	60	39	8	121	524	1145	2	3	3	0	2	0	61	139	34	27	37	27
Cluster_195	Bacteria	Bacteroidetes	Bacteroidia	Cytophagales	Hymenobacteraceae	Rufibacter	2213	1	1	0	40	6	9	6	0	0	698	458	567	1	0	0	275	145	6
Cluster_236	Bacteria	Actinobacteria	Actinobacteria	Micrococcales	Microbacteriaceae	Multi-affiliation	2209	28	56	67	40	55	29	3	1	17	40	46	43	394	372	506	164	139	209
Cluster_218	Bacteria	Proteobacteria	Alphaproteobacteria	Sphingomonadales	Sphingomonadaceae	Sphingomonas	2181	194	319	37	221	183	141	92	143	188	150	144	158	24	55	37	24	31	40
Cluster_232	Bacteria	Proteobacteria	Alphaproteobacteria	Sphingomonadales	Sphingomonadaceae	Multi-affiliation	2150	165	140	159	164	137	141	33	23	37	76	59	42	209	220	142	84	108	211
Cluster_211	Bacteria	Bacteroidetes	Bacteroidia	Flavobacteriales	Weeksellaceae	Chryseobacterium	2146	178	0	45	23	6	61	0	0	0	442	145	16	0	0	0	891	252	87
Cluster_224	Bacteria	Proteobacteria	Gammaproteobacteria	Xanthomonadales	Xanthomonadaceae	Arenimonas	2138	485	360	823	147	144	146	0	0	0	2	0	0	0	0	0	9	18	4
Cluster_214	Bacteria	Proteobacteria	Deltaproteobacteria	Bdellovibrionales	Bacteriovoracaceae	Peredibacter	2137	50	11	31	290	325	111	1	0	2	350	453	303	3	6	1	114	48	38
Cluster_237	Bacteria	BRC1	unknown class	unknown order	unknown family	unknown genus	2135	351	163	336	234	143	183	0	0	0	0	1	0	18	26	12	220	210	238
Cluster_265	Bacteria	Acidobacteria	Subgroup 6	unknown order	unknown family	Multi-affiliation	2124	347	169	259	109	115	157	67	90	69	35	21	20	108	136	117	112	103	90
Cluster_216	Bacteria	Proteobacteria	Alphaproteobacteria	Sphingomonadales	Sphingomonadaceae	Sphingomonas	2122	28	7	20	25	24	10	25	13	7	496	488	545	0	1	2	159	99	173
Cluster_251	Bacteria	Bacteroidetes	Bacteroidia	Cytophagales	Cyclobacteriaceae	unknown genus	2113	204	453	169	82	89	118	24	25	52	30	14	23	200	219	91	102	137	81
Cluster_231	Bacteria	Armatimonadetes	Armatimonadia	Armatimonadales	unknown family	unknown genus	2094	115	113	199	96	90	59	103	115	85	113	86	101	136	166	122	123	163	109
Cluster_239	Bacteria	Planctomycetes	Phycisphaerae	Tepidisphaerales	WD2101 soil group	unknown genus	2078	101	22	38	157	79	99	0	0	0	0	0	0	507	373	390	79	127	106
Cluster_242	Bacteria	Proteobacteria	Alphaproteobacteria	Rhizobiales	Devosiaceae	Devosia	2069	70	42	277	530	414	367	0	0	0	11	2	12	0	0	0	173	61	110
Cluster_279	Bacteria	Proteobacteria	Alphaproteobacteria	Rhizobiales	Rhizobiaceae	Allorhizobium-Neorhizobium-Pararhizobium-Rhizobium	2067	11	5	2	819	402	669	6	0	0	2	4	3	1	0	5	87	23	28
Cluster_238	Bacteria	Bacteroidetes	Bacteroidia	Cytophagales	Cytophagaceae	Rhodocytophaga	2064	180	191	253	116	155	147	97	77	89	75	68	51	20	49	20	205	98	173
Cluster_229	Bacteria	Proteobacteria	Alphaproteobacteria	Acetobacterales	Acetobacteraceae	Roseomonas	2031	135	101	160	88	65	80	60	27	51	194	220	200	148	122	142	83	69	86
Cluster_311	Bacteria	Gemmatimonadetes	Longimicrobia	Longimicrobiales	Longimicrobiaceae	Longimicrobium	2014	226	31	25	30	18	16	92	105	376	206	280	431	0	0	0	71	85	22
Cluster_244	Bacteria	Proteobacteria	Alphaproteobacteria	Rhizobiales	Beijerinckiaceae	Psychroglaciecola	2001	33	94	127	32	40	59	50	67	51	29	30	28	173	165	169	328	240	286
Cluster_241	Bacteria	Acidobacteria	Holophagae	Subgroup 7	unknown family	unknown genus	1998	2	88	8	15	3	28	152	329	236	30	17	26	249	277	71	193	124	150
Cluster_292	Bacteria	Proteobacteria	Alphaproteobacteria	Sphingomonadales	Sphingomonadaceae	Multi-affiliation	1991	29	8	15	115	141	134	80	120	81	254	285	274	7	18	22	155	111	142
Cluster_223	Bacteria	Bacteroidetes	Bacteroidia	Cytophagales	Multi-affiliation	Multi-affiliation	1978	0	0	0	0	0	0	852	468	265	128	133	132	0	0	0	0	0	0
Cluster_356	Bacteria	Actinobacteria	Actinobacteria	Micrococcales	Cellulomonadaceae	Multi-affiliation	1977	235	139	112	179	272	373	29	37	13	96	78	53	32	36	12	86	77	118
Cluster_399	Bacteria	Bacteroidetes	Bacteroidia	Sphingobacteriales	Sphingobacteriaceae	Pedobacter	1966	227	427	439	64	72	121	10	7	0	27	17	16	16	33	9	155	185	141
Cluster_245	Bacteria	Chloroflexi	Chloroflexia	Thermomicrobiales	JG30-KF-CM45	unknown genus	1948	183	269	425	116	82	81	47	137	50	13	4	9	76	80	28	97	102	149
Cluster_248	Bacteria	Cyanobacteria	Sericytochromatia	unknown order	unknown family	unknown genus	1873	242	207	275	275	201	97	80	71	29	71	75	28	13	26	4	90	43	46
Cluster_250	Bacteria	Bacteroidetes	Bacteroidia	Cytophagales	Hymenobacteraceae	Pontibacter	1854	203	433	191	364	297	176	0	0	0	29	52	30	4	4	0	28	29	14
Cluster_234	Bacteria	Bacteroidetes	Bacteroidia	Cytophagales	Hymenobacteraceae	Hymenobacter	1840	4	41	34	9	7	9	248	242	213	298	326	318	13	9	7	17	31	14
Cluster_259	Bacteria	Proteobacteria	Deltaproteobacteria	Bdellovibrionales	Bacteriovoracaceae	Peredibacter	1838	1127	61	182	115	42	59	0	0	0	0	0	0	27	61	20	38	47	59
Cluster_274	Bacteria	Proteobacteria	Alphaproteobacteria	Rhodobacterales	Rhodobacteraceae	Rubellimicrobium	1838	299	214	150	205	266	227	9	22	7	21	21	24	56	29	48	72	58	110
Cluster_297	Bacteria	Bacteroidetes	Bacteroidia	Sphingobacteriales	Sphingobacteriaceae	Pedobacter	1832	88	242	176	46	27	76	71	73	99	131	105	109	95	148	72	81	86	107
Cluster_258	Bacteria	Proteobacteria	Gammaproteobacteria	Cellvibrionales	Cellvibrionaceae	Cellvibrio	1830	393	360	59	404	116	78	0	0	0	0	0	0	1	2	0	136	98	183
Cluster_256	Bacteria	Gemmatimonadetes	Gemmatimonadetes	Gemmatimonadales	Gemmatimonadaceae	Gemmatimonas	1815	188	138	75	147	49	258	0	2	3	2	0	0	259	230	84	146	121	113
Cluster_255	Bacteria	Actinobacteria	Acidimicrobiia	IMCC26256	unknown family	unknown genus	1809	78	397	317	16	25	214	6	4	1	0	0	0	126	197	151	84	72	121
Cluster_246	Bacteria	Gemmatimonadetes	Longimicrobia	Longimicrobiales	Longimicrobiaceae	unknown genus	1803	339	1115	41	59	22	42	4	1	8	33	54	82	2	0	1	0	0	0
Cluster_225	Bacteria	Bacteroidetes	Bacteroidia	Cytophagales	Hymenobacteraceae	Pontibacter	1794	0	0	0	3	0	0	10	6	0	620	814	341	0	0	0	0	0	0
Cluster_247	Bacteria	Bacteroidetes	Bacteroidia	Cytophagales	Hymenobacteraceae	Hymenobacter	1786	1	28	6	6	2	0	348	475	395	178	117	211	0	1	1	4	2	11
Cluster_252	Bacteria	Bacteroidetes	Bacteroidia	Cytophagales	Hymenobacteraceae	Adhaeribacter	1769	0	1	0	2	0	0	357	438	429	139	129	197	5	1	3	29	31	8
Cluster_300	Bacteria	Proteobacteria	Gammaproteobacteria	Oceanospirillales	Pseudohongiellaceae	unknown genus	1762	148	45	50	108	152	160	23	29	13	282	198	211	0	0	0	79	130	134
Cluster_253	Bacteria	Acidobacteria	Holophagae	Subgroup 7	unknown family	unknown genus	1740	26	62	10	0	1	13	325	614	372	75	25	8	45	45	7	27	43	42
Cluster_326	Bacteria	Proteobacteria	Gammaproteobacteria	Cellvibrionales	Cellvibrionaceae	Cellvibrio	1737	6	7	8	351	609	206	1	9	0	5	6	13	5	5	10	205	164	127
Cluster_313	Bacteria	Proteobacteria	Alphaproteobacteria	Azospirillales	Azospirillaceae	Azospirillum	1729	19	0	0	271	866	286	31	0	1	59	85	80	17	1	5	5	3	0
Cluster_371	Bacteria	Bacteroidetes	Bacteroidia	Cytophagales	Cytophagaceae	Sporocytophaga	1726	36	25	32	128	122	177	21	18	17	10	6	1	179	164	174	222	218	176
Cluster_262	Bacteria	Actinobacteria	Actinobacteria	Micrococcales	Micrococcaceae	Multi-affiliation	1724	136	72	165	153	124	129	9	4	13	59	41	64	5	5	5	325	113	302
Cluster_270	Bacteria	Actinobacteria	Acidimicrobiia	Microtrichales	unknown family	unknown genus	1724	103	172	175	47	70	73	102	165	110	50	14	29	50	66	42	105	173	178
Cluster_264	Bacteria	Actinobacteria	Actinobacteria	Micrococcales	Promicromonosporaceae	Promicromonospora	1712	253	106	194	164	102	98	50	36	11	11	9	9	20	19	2	146	162	320
Cluster_379	Bacteria	Proteobacteria	Deltaproteobacteria	Oligoflexales	0319-6G20	unknown genus	1700	49	5	8	10	10	19	183	285	315	210	163	209	21	15	6	37	84	71
Cluster_272	Bacteria	Cyanobacteria	Oxyphotobacteria	Chloroplast	unknown family	unknown genus	1684	9	110	129	55	57	22	1	15	6	1	0	1	307	345	261	110	110	145
Cluster_257	Bacteria	Deinococcus-Thermus	Deinococci	Deinococcales	Deinococcaceae	Deinococcus	1679	7	24	23	17	5	10	257	296	343	145	108	104	91	68	50	31	38	62
Cluster_263	Bacteria	Acidobacteria	Holophagae	Subgroup 7	unknown family	unknown genus	1676	38	76	65	7	2	11	269	434	527	47	27	31	33	26	17	10	16	40
Cluster_415	Bacteria	Proteobacteria	Deltaproteobacteria	Bdellovibrionales	Bacteriovoracaceae	Peredibacter	1649	127	136	106	74	82	56	40	55	42	101	118	165	87	88	40	101	114	117
Cluster_268	Bacteria	Proteobacteria	Deltaproteobacteria	Myxococcales	unknown family	unknown genus	1618	228	84	196	50	18	130	3	0	0	12	2	1	103	81	48	190	290	182
Cluster_260	Bacteria	Bacteroidetes	Bacteroidia	Cytophagales	Hymenobacteraceae	Pontibacter	1610	0	0	0	1	0	2	11	0	0	543	535	434	0	0	0	34	4	46
Cluster_254	Bacteria	Proteobacteria	Alphaproteobacteria	Sphingomonadales	Sphingomonadaceae	unknown genus	1602	119	8	79	59	78	34	38	24	151	340	291	255	6	0	15	29	57	19
Cluster_294	Bacteria	Bacteroidetes	Bacteroidia	Cytophagales	Hymenobacteraceae	Pontibacter	1601	239	283	161	448	199	107	0	0	0	3	10	3	3	20	6	22	59	38
Cluster_417	Bacteria	Planctomycetes	Phycisphaerae	Tepidisphaerales	WD2101 soil group	unknown genus	1600	128	88	120	39	32	61	23	10	54	17	18	22	148	118	85	185	266	186
Cluster_275	Bacteria	Bacteroidetes	Bacteroidia	Cytophagales	Hymenobacteraceae	Hymenobacter	1590	0	30	59	17	7	10	146	329	117	202	243	324	3	4	1	29	40	29
Cluster_328	Bacteria	Patescibacteria	Saccharimonadia	Saccharimonadales	unknown family	unknown genus	1587	293	170	133	122	85	58	36	64	99	26	10	27	6	23	4	99	154	178
Cluster_277	Bacteria	Proteobacteria	Alphaproteobacteria	Caulobacterales	Caulobacteraceae	Brevundimonas	1547	256	30	66	270	270	229	2	1	0	8	7	3	99	149	20	47	30	60
Cluster_266	Bacteria	Proteobacteria	Alphaproteobacteria	Caulobacterales	Caulobacteraceae	unknown genus	1539	6	18	23	6	9	6	258	265	370	116	97	200	22	21	7	26	33	56
Cluster_291	Bacteria	Proteobacteria	Alphaproteobacteria	Caulobacterales	Caulobacteraceae	Brevundimonas	1518	24	24	12	168	107	87	0	0	0	0	2	0	0	0	0	393	266	435
Cluster_345	Bacteria	Proteobacteria	Deltaproteobacteria	Oligoflexales	Oligoflexaceae	Oligoflexus	1504	63	69	91	126	104	135	0	3	16	10	5	4	166	76	48	141	255	192
Cluster_269	Bacteria	Verrucomicrobia	Verrucomicrobiae	Chthoniobacterales	Chthoniobacteraceae	Chthoniobacter	1487	198	134	233	145	90	69	3	12	8	153	86	65	22	28	18	43	88	92
Cluster_267	Bacteria	Bacteroidetes	Bacteroidia	Chitinophagales	Chitinophagaceae	Segetibacter	1487	0	0	0	1	2	0	56	67	90	484	294	468	0	3	0	2	13	7
Cluster_287	Bacteria	Bacteroidetes	Bacteroidia	Cytophagales	Hymenobacteraceae	Adhaeribacter	1485	29	26	22	417	325	310	23	23	13	35	26	21	5	1	1	116	59	33
Cluster_344	Bacteria	Bacteroidetes	Bacteroidia	Chitinophagales	Chitinophagaceae	Flavisolibacter	1467	3	0	0	26	518	706	6	3	6	97	62	37	0	1	0	2	0	0
Cluster_283	Bacteria	Planctomycetes	Planctomycetacia	Planctomycetales	unknown family	unknown genus	1461	194	312	232	158	175	108	0	2	3	6	4	4	0	0	0	78	49	136
Cluster_285	Bacteria	Actinobacteria	Thermoleophilia	Solirubrobacterales	Solirubrobacteraceae	Conexibacter	1454	54	30	29	28	26	72	238	337	249	35	12	22	39	63	45	33	75	67
Cluster_289	Bacteria	Gemmatimonadetes	Gemmatimonadetes	Gemmatimonadales	Gemmatimonadaceae	Gemmatirosa	1449	181	153	190	28	26	77	23	40	52	41	24	36	156	119	91	66	117	29
Cluster_280	Bacteria	Bacteroidetes	Bacteroidia	Cytophagales	Hymenobacteraceae	Hymenobacter	1443	18	32	42	19	4	8	323	359	306	34	59	61	34	41	18	35	26	24
Cluster_342	Bacteria	Proteobacteria	Gammaproteobacteria	Betaproteobacteriales	Nitrosomonadaceae	Multi-affiliation	1410	255	218	175	59	52	82	20	27	21	4	6	0	52	40	30	120	97	152
Cluster_286	Bacteria	Bacteroidetes	Bacteroidia	Cytophagales	Hymenobacteraceae	Nibribacter	1395	7	0	12	58	4	5	8	1	0	358	399	446	0	1	0	42	27	27
Cluster_290	Bacteria	Proteobacteria	Gammaproteobacteria	Betaproteobacteriales	Burkholderiaceae	Lautropia	1393	61	69	79	34	57	77	79	147	88	118	111	79	44	37	47	117	90	59
Cluster_353	Bacteria	Actinobacteria	Actinobacteria	Micrococcales	Intrasporangiaceae	Multi-affiliation	1390	133	134	194	127	97	72	4	7	3	23	25	38	29	26	35	102	127	214
Cluster_427	Bacteria	Proteobacteria	Deltaproteobacteria	Bdellovibrionales	Bdellovibrionaceae	Bdellovibrio	1389	140	131	91	96	60	55	58	130	222	62	48	66	43	21	40	30	62	34
Cluster_273	Bacteria	Proteobacteria	Deltaproteobacteria	Oligoflexales	Oligoflexaceae	Oligoflexus	1387	27	0	10	15	10	21	14	37	78	297	239	337	4	4	0	107	86	101
Cluster_309	Bacteria	Proteobacteria	Deltaproteobacteria	Bdellovibrionales	Bacteriovoracaceae	Peredibacter	1384	14	26	40	84	47	22	111	127	182	87	141	156	51	76	23	58	59	80
Cluster_317	Bacteria	Proteobacteria	Alphaproteobacteria	Sphingomonadales	Sphingomonadaceae	Novosphingobium	1369	154	92	158	217	297	207	0	0	7	23	32	34	86	0	0	32	18	12
Cluster_351	Bacteria	Proteobacteria	Alphaproteobacteria	Rhizobiales	Rhizobiaceae	Aliihoeflea	1360	65	136	107	58	93	110	75	176	103	23	15	7	20	35	36	130	65	106
Cluster_369	Bacteria	Proteobacteria	Alphaproteobacteria	Rhizobiales	Beijerinckiaceae	unknown genus	1356	176	218	132	143	92	118	10	10	24	14	10	16	74	52	56	42	82	87
Cluster_343	Bacteria	Bacteroidetes	Bacteroidia	Sphingobacteriales	Sphingobacteriaceae	Pedobacter	1352	0	0	0	649	199	306	0	30	0	29	8	6	0	0	0	86	27	12
Cluster_312	Bacteria	Proteobacteria	Alphaproteobacteria	Azospirillales	Azospirillaceae	Skermanella	1344	29	57	128	26	26	16	3	3	2	1	0	3	206	215	143	136	246	104
Cluster_335	Bacteria	Planctomycetes	Phycisphaerae	Tepidisphaerales	WD2101 soil group	unknown genus	1340	51	15	50	17	8	19	70	75	122	39	23	25	99	100	65	206	217	139
Cluster_295	Bacteria	Gemmatimonadetes	Gemmatimonadetes	Gemmatimonadales	Gemmatimonadaceae	Gemmatirosa	1332	157	118	241	34	18	149	26	60	35	7	2	4	113	80	81	107	69	31
Cluster_307	Bacteria	Bacteroidetes	Bacteroidia	Flavobacteriales	Flavobacteriaceae	Flavobacterium	1326	233	10	108	510	106	114	0	0	0	1	0	14	16	0	0	147	39	28
Cluster_301	Bacteria	Cyanobacteria	Sericytochromatia	unknown order	unknown family	unknown genus	1320	47	186	138	111	162	226	0	0	0	0	0	0	88	45	160	17	110	30
Cluster_303	Bacteria	Planctomycetes	Phycisphaerae	Tepidisphaerales	WD2101 soil group	unknown genus	1320	21	34	139	30	20	28	0	1	3	10	6	4	219	149	300	168	61	127
Cluster_302	Bacteria	Proteobacteria	Alphaproteobacteria	Sphingomonadales	Sphingomonadaceae	Sphingomonas	1314	6	18	24	31	30	19	3	6	2	0	3	0	435	232	428	9	45	23
Cluster_299	Bacteria	Planctomycetes	Planctomycetacia	Pirellulales	Pirellulaceae	Rhodopirellula	1308	73	81	68	157	58	207	0	0	0	0	0	0	94	75	141	177	105	72
Cluster_319	Bacteria	Cyanobacteria	Oxyphotobacteria	Leptolyngbyales	Leptolyngbyaceae	Leptolyngbya	1301	0	0	10	2	0	0	312	318	387	63	97	71	3	3	15	11	8	1
Cluster_306	Bacteria	Actinobacteria	Actinobacteria	Pseudonocardiales	Pseudonocardiaceae	Saccharothrix	1301	232	96	83	25	7	21	102	117	91	11	8	14	23	11	12	115	184	149
Cluster_282	Bacteria	Cyanobacteria	Oxyphotobacteria	Chloroplast	unknown family	unknown genus	1297	123	2	3	9	13	9	1	1	3	2	1102	11	4	1	0	3	5	5
Cluster_318	Bacteria	Cyanobacteria	Oxyphotobacteria	Oxyphotobacteria Incertae Sedis	unknown family	Leptolyngbya	1289	12	239	63	204	200	142	47	98	95	33	9	13	15	48	19	26	11	15
Cluster_314	Bacteria	Planctomycetes	Planctomycetacia	Pirellulales	Pirellulaceae	Rhodopirellula	1288	81	65	60	99	62	169	6	5	9	1	3	1	24	17	23	247	216	200
Cluster_293	Bacteria	Bacteroidetes	Bacteroidia	Cytophagales	Cyclobacteriaceae	Cesiribacter	1285	117	480	439	66	85	95	0	0	0	0	0	0	0	0	0	0	0	3
Cluster_284	Bacteria	Proteobacteria	Gammaproteobacteria	Xanthomonadales	Xanthomonadaceae	Stenotrophomonas	1282	4	0	1	113	19	21	0	0	0	145	225	2	0	0	0	647	40	65
Cluster_315	Bacteria	BRC1	unknown class	unknown order	unknown family	unknown genus	1268	101	252	157	166	145	139	0	0	0	0	0	0	1	2	0	116	64	125
Cluster_338	Bacteria	Proteobacteria	Gammaproteobacteria	Betaproteobacteriales	Burkholderiaceae	Noviherbaspirillum	1256	56	48	87	184	151	136	26	45	77	14	6	11	77	97	118	41	61	21
Cluster_373	Bacteria	Proteobacteria	Gammaproteobacteria	Betaproteobacteriales	Burkholderiaceae	Multi-affiliation	1251	27	56	48	38	37	20	108	102	161	46	24	48	95	131	116	75	51	68
Cluster_288	Bacteria	Proteobacteria	Gammaproteobacteria	Betaproteobacteriales	Burkholderiaceae	Multi-affiliation	1244	29	7	5	25	20	14	9	1	12	372	280	259	0	9	1	111	48	42
Cluster_362	Bacteria	Verrucomicrobia	Verrucomicrobiae	Opitutales	Opitutaceae	Opitutus	1244	137	132	146	40	63	161	7	1	12	5	6	4	104	80	76	98	74	98
Cluster_360	Bacteria	Proteobacteria	Alphaproteobacteria	Sphingomonadales	Sphingomonadaceae	Sphingomonas	1238	427	8	35	99	62	163	27	19	12	3	11	1	31	50	69	87	37	97
Cluster_320	Bacteria	Proteobacteria	Alphaproteobacteria	Caulobacterales	Caulobacteraceae	Brevundimonas	1232	266	49	77	176	329	319	0	0	1	0	0	0	0	3	0	9	1	2
Cluster_323	Bacteria	Bacteroidetes	Bacteroidia	Flavobacteriales	Flavobacteriaceae	Flavobacterium	1231	177	7	14	285	319	277	0	0	0	0	0	1	0	0	0	64	35	52
Cluster_428	Bacteria	Bacteroidetes	Bacteroidia	Cytophagales	Hymenobacteraceae	Hymenobacter	1229	6	3	1	5	0	3	211	274	243	140	162	168	3	1	2	5	1	1
Cluster_278	Bacteria	Bacteroidetes	Bacteroidia	Cytophagales	Cytophagaceae	Cytophaga	1225	0	0	0	6	0	0	0	3	2	487	579	148	0	0	0	0	0	0
Cluster_411	Bacteria	Proteobacteria	Deltaproteobacteria	Bdellovibrionales	Bdellovibrionaceae	Bdellovibrio	1224	103	98	24	56	74	54	69	77	160	88	71	107	27	43	12	45	42	74
Cluster_463	Bacteria	Gemmatimonadetes	Longimicrobia	Longimicrobiales	Longimicrobiaceae	unknown genus	1215	49	302	64	225	56	255	2	0	4	0	0	3	11	19	4	63	111	47
Cluster_298	Bacteria	Bacteroidetes	Bacteroidia	Cytophagales	Hymenobacteraceae	Adhaeribacter	1213	128	111	85	30	9	16	92	112	178	171	157	86	3	2	1	12	12	8
Cluster_334	Bacteria	Gemmatimonadetes	Gemmatimonadetes	Gemmatimonadales	Gemmatimonadaceae	Gemmatirosa	1212	11	17	28	5	1	8	115	205	199	80	86	114	42	86	55	42	66	52
Cluster_394	Bacteria	Proteobacteria	Deltaproteobacteria	Oligoflexales	0319-6G20	unknown genus	1210	1	0	6	5	4	10	230	321	301	74	40	69	11	1	7	45	35	50
Cluster_365	Bacteria	Proteobacteria	Alphaproteobacteria	Rhizobiales	Rhizobiaceae	Multi-affiliation	1208	109	188	131	30	22	73	34	46	18	7	4	7	83	62	65	95	105	129
Cluster_472	Bacteria	Planctomycetes	Planctomycetacia	Pirellulales	Pirellulaceae	Pirellula	1201	38	125	29	59	47	23	0	0	3	0	0	0	46	228	126	209	80	188
Cluster_305	Bacteria	Gemmatimonadetes	Longimicrobia	Longimicrobiales	Longimicrobiaceae	unknown genus	1195	20	2	24	17	8	0	57	39	104	187	434	266	0	0	3	2	32	0
Cluster_308	Bacteria	Actinobacteria	Actinobacteria	Micrococcales	Microbacteriaceae	Rathayibacter	1194	0	4	4	9	3	3	16	7	21	292	346	389	0	3	1	25	19	52
Cluster_444	Bacteria	Deinococcus-Thermus	Deinococci	Deinococcales	Deinococcaceae	unknown genus	1194	172	298	141	49	25	25	99	73	49	11	6	18	56	63	29	35	41	4
Cluster_330	Bacteria	Proteobacteria	Gammaproteobacteria	Betaproteobacteriales	Hydrogenophilaceae	Thiobacillus	1190	1	30	16	0	5	0	158	379	328	137	104	9	0	2	2	16	3	0
Cluster_332	Bacteria	Proteobacteria	Alphaproteobacteria	Caulobacterales	Caulobacteraceae	Phenylobacterium	1186	151	28	67	91	127	105	20	50	46	53	60	40	51	43	42	92	66	54
Cluster_431	Bacteria	Gemmatimonadetes	Longimicrobia	Longimicrobiales	Longimicrobiaceae	unknown genus	1183	571	0	17	40	388	8	6	13	29	41	13	28	10	1	0	0	18	0
Cluster_476	Bacteria	Proteobacteria	Gammaproteobacteria	Enterobacteriales	Enterobacteriaceae	Multi-affiliation	1171	1	3	6	655	66	61	1	0	0	155	53	38	3	0	0	1	32	96
Cluster_329	Bacteria	Planctomycetes	Phycisphaerae	Tepidisphaerales	WD2101 soil group	unknown genus	1165	155	67	123	103	74	103	2	0	0	0	0	0	143	90	64	79	83	79
Cluster_352	Bacteria	Proteobacteria	Alphaproteobacteria	Sphingomonadales	Sphingomonadaceae	Sphingobium	1164	50	3	9	331	246	402	1	2	0	6	8	3	0	0	0	30	33	40
Cluster_333	Bacteria	Cyanobacteria	Sericytochromatia	unknown order	unknown family	unknown genus	1158	24	50	51	9	7	23	198	201	214	43	34	21	76	109	33	23	20	22
Cluster_437	Bacteria	Acidobacteria	Holophagae	Subgroup 7	unknown family	unknown genus	1156	16	12	12	0	0	18	150	297	287	26	13	5	15	1	1	74	111	118
Cluster_354	Bacteria	Acidobacteria	Subgroup 6	unknown order	unknown family	unknown genus	1154	18	61	18	7	4	42	80	133	117	2	3	0	79	89	55	111	183	152
Cluster_304	Bacteria	Bacteroidetes	Bacteroidia	Chitinophagales	Chitinophagaceae	Cnuella	1153	8	7	4	30	33	20	66	55	60	258	255	242	1	17	10	38	22	27
Cluster_355	Bacteria	Proteobacteria	Gammaproteobacteria	Xanthomonadales	Xanthomonadaceae	Lysobacter	1144	17	70	62	364	438	184	0	0	0	0	1	2	0	3	0	3	0	0
Cluster_366	Bacteria	Proteobacteria	Deltaproteobacteria	Bdellovibrionales	Bacteriovoracaceae	Peredibacter	1144	26	6	11	211	103	67	1	4	11	21	25	15	147	68	100	97	137	94
Cluster_385	Bacteria	Proteobacteria	Alphaproteobacteria	Rhizobiales	Rhizobiaceae	Multi-affiliation	1143	74	5	38	238	136	184	7	3	0	22	8	3	6	7	6	148	120	138
Cluster_321	Bacteria	Bacteroidetes	Bacteroidia	Cytophagales	Hymenobacteraceae	Hymenobacter	1140	0	0	2	0	0	0	8	3	0	297	312	251	0	0	0	71	33	163
Cluster_375	Bacteria	Proteobacteria	Deltaproteobacteria	Oligoflexales	0319-6G20	unknown genus	1137	48	2	27	43	24	28	56	66	27	176	117	116	36	33	24	94	116	104
Cluster_348	Bacteria	Bacteroidetes	Bacteroidia	Flavobacteriales	Flavobacteriaceae	Flavobacterium	1118	266	29	33	262	97	108	0	0	0	29	12	2	50	5	6	66	39	114
Cluster_473	Bacteria	Bacteroidetes	Bacteroidia	Chitinophagales	Chitinophagaceae	Flavisolibacter	1114	14	0	4	5	7	7	71	60	74	201	154	189	43	33	28	73	77	74
Cluster_327	Bacteria	Proteobacteria	Deltaproteobacteria	Myxococcales	BIrii41	unknown genus	1112	7	1	0	7	3	42	59	485	217	66	51	99	2	0	12	17	21	23
Cluster_393	Bacteria	Proteobacteria	Alphaproteobacteria	Rhizobiales	unknown family	unknown genus	1108	161	149	100	50	34	81	30	32	76	22	11	19	58	65	76	50	48	46
Cluster_506	Bacteria	Planctomycetes	Phycisphaerae	Tepidisphaerales	WD2101 soil group	unknown genus	1108	90	400	143	61	44	25	0	0	0	0	0	1	33	7	23	92	125	64
Cluster_433	Bacteria	Gemmatimonadetes	Longimicrobia	Longimicrobiales	Longimicrobiaceae	unknown genus	1100	3	1	0	8	2	5	84	429	182	56	36	74	4	10	10	14	173	9
Cluster_361	Bacteria	Proteobacteria	Alphaproteobacteria	Sphingomonadales	Sphingomonadaceae	unknown genus	1099	63	115	59	3	2	18	6	11	7	8	6	2	259	76	242	81	58	83
Cluster_414	Bacteria	Proteobacteria	Gammaproteobacteria	Cellvibrionales	Cellvibrionaceae	Cellvibrio	1098	6	24	3	4	7	0	2	4	2	1	1	2	38	12	132	246	358	256
Cluster_336	Bacteria	Bacteroidetes	Bacteroidia	Cytophagales	Spirosomaceae	unknown genus	1094	0	0	1	1	0	0	280	283	260	163	58	46	0	2	0	0	0	0
Cluster_350	Bacteria	Proteobacteria	Deltaproteobacteria	Myxococcales	mle1-27	unknown genus	1093	22	52	42	12	6	83	227	176	198	27	21	17	25	14	43	30	52	46
Cluster_368	Bacteria	Proteobacteria	Alphaproteobacteria	Rhizobiales	Beijerinckiaceae	Multi-affiliation	1092	107	106	113	55	53	65	33	80	48	55	50	51	46	54	48	38	38	52
Cluster_340	Bacteria	Proteobacteria	Alphaproteobacteria	Tistrellales	Geminicoccaceae	Geminicoccus	1084	95	37	68	35	33	30	63	79	89	67	52	80	76	66	84	38	45	47
Cluster_403	Bacteria	Proteobacteria	Deltaproteobacteria	Bdellovibrionales	Bdellovibrionaceae	Bdellovibrio	1083	62	11	9	48	39	33	57	58	54	126	84	94	24	54	22	83	80	145
Cluster_316	Bacteria	Proteobacteria	Alphaproteobacteria	Sphingomonadales	Sphingomonadaceae	Sphingomonas	1080	45	23	28	31	23	25	24	15	27	249	298	244	0	3	0	12	20	13
Cluster_349	Bacteria	Bacteroidetes	Bacteroidia	Cytophagales	Hymenobacteraceae	Adhaeribacter	1079	16	3	20	2	0	3	73	115	119	58	58	10	73	40	35	183	157	114
Cluster_367	Bacteria	Proteobacteria	Alphaproteobacteria	Paracaedibacterales	Paracaedibacteraceae	Candidatus Paracaedibacter	1062	133	36	28	176	72	62	2	0	2	0	0	0	322	56	87	28	32	26
Cluster_496	Bacteria	Proteobacteria	Deltaproteobacteria	Bdellovibrionales	Bdellovibrionaceae	unknown genus	1062	248	9	77	109	62	101	0	0	7	0	2	0	29	20	60	86	163	89
Cluster_347	Bacteria	Proteobacteria	Gammaproteobacteria	Acidithiobacillales	Acidithiobacillaceae	Thermithiobacillus	1060	33	362	396	50	146	29	0	0	0	0	0	0	31	2	11	0	0	0
Cluster_377	Unclassified	Unclassified	Unclassified	Unclassified	Unclassified	Unclassified	1056	38	78	66	54	46	27	41	39	59	26	15	20	130	78	79	38	99	123
Cluster_359	Bacteria	Proteobacteria	Alphaproteobacteria	Acetobacterales	Acetobacteraceae	Multi-affiliation	1055	140	81	151	98	105	124	16	31	7	12	18	17	55	37	21	45	53	44
Cluster_339	Bacteria	Proteobacteria	Alphaproteobacteria	Caulobacterales	Caulobacteraceae	unknown genus	1053	3	0	3	0	4	0	313	264	202	57	46	72	7	10	0	19	13	40
Cluster_456	Bacteria	Actinobacteria	Actinobacteria	Propionibacteriales	Nocardioidaceae	Nocardioides	1051	35	14	35	9	26	40	4	25	29	76	68	96	16	19	9	82	164	304
Cluster_358	Bacteria	Proteobacteria	Gammaproteobacteria	Betaproteobacteriales	TRA3-20	unknown genus	1051	217	331	100	33	23	32	18	33	2	4	2	0	25	13	59	57	52	50
Cluster_389	Bacteria	Cyanobacteria	Sericytochromatia	unknown order	unknown family	unknown genus	1046	0	0	0	0	0	0	323	300	379	16	4	15	0	0	0	2	0	7
Cluster_324	Bacteria	Bacteroidetes	Bacteroidia	Cytophagales	Hymenobacteraceae	Pontibacter	1039	0	0	0	0	0	0	15	1	3	339	338	343	0	0	0	0	0	0
Cluster_376	Bacteria	Bacteroidetes	Bacteroidia	Cytophagales	Cytophagaceae	Cytophaga	1029	1	0	0	56	425	540	0	0	0	0	0	0	1	0	0	1	0	5
Cluster_337	Bacteria	Bacteroidetes	Bacteroidia	Chitinophagales	Chitinophagaceae	unknown genus	1029	0	7	0	7	7	18	175	83	74	135	135	115	55	4	0	85	88	41
Cluster_447	Bacteria	Planctomycetes	Phycisphaerae	Tepidisphaerales	WD2101 soil group	unknown genus	1027	1	3	16	1	3	0	48	35	50	68	29	43	103	150	65	194	81	137
Cluster_586	Bacteria	Actinobacteria	Actinobacteria	Micrococcales	Cellulomonadaceae	Cellulomonas	1018	192	23	27	157	146	243	1	3	16	41	37	50	2	3	0	30	27	20
Cluster_357	Bacteria	Deinococcus-Thermus	Deinococci	Deinococcales	Trueperaceae	Truepera	1014	106	99	145	65	50	31	28	35	37	26	18	20	37	43	12	92	65	105
Cluster_364	Bacteria	Proteobacteria	Deltaproteobacteria	Bdellovibrionales	Bacteriovoracaceae	Peredibacter	1007	72	118	32	32	5	12	43	75	81	71	76	75	70	29	10	56	91	59
Cluster_395	Bacteria	Proteobacteria	Gammaproteobacteria	Betaproteobacteriales	Methylophilaceae	Multi-affiliation	1006	15	13	2	249	209	172	5	5	0	29	18	40	7	11	35	43	83	70
Cluster_384	Bacteria	Proteobacteria	Alphaproteobacteria	Rhizobiales	Beijerinckiaceae	unknown genus	1006	44	42	31	10	14	36	78	113	90	15	6	7	80	75	55	84	102	124
Cluster_398	Bacteria	Bacteroidetes	Bacteroidia	Cytophagales	Hymenobacteraceae	Hymenobacter	1005	0	0	0	2	0	0	0	0	2	293	312	341	0	0	0	34	1	20
Cluster_382	Bacteria	Proteobacteria	Deltaproteobacteria	Myxococcales	Multi-affiliation	Multi-affiliation	1000	81	1	12	380	240	98	0	0	0	6	7	3	0	10	0	135	7	20
Cluster_387	Bacteria	Proteobacteria	Alphaproteobacteria	Sphingomonadales	Sphingomonadaceae	Sphingoaurantiacus	999	13	0	5	248	155	366	0	0	0	3	2	2	11	6	7	79	38	64
Cluster_392	Bacteria	Proteobacteria	Deltaproteobacteria	Bdellovibrionales	Bdellovibrionaceae	Bdellovibrio	992	17	41	23	31	13	20	49	79	105	71	68	120	36	28	12	76	61	142
Cluster_412	Bacteria	Proteobacteria	Alphaproteobacteria	Rhizobiales	Rhizobiaceae	Mesorhizobium	992	38	80	32	46	42	80	0	0	0	0	1	0	20	30	56	168	92	307
Cluster_432	Bacteria	Bacteroidetes	Bacteroidia	Cytophagales	Hymenobacteraceae	Hymenobacter	987	0	0	0	5	1	2	139	24	40	276	212	272	0	0	0	0	10	6
Cluster_370	Bacteria	Bacteroidetes	Bacteroidia	Cytophagales	Cytophagaceae	Rhodocytophaga	979	81	215	218	83	60	69	13	2	9	3	0	3	30	21	10	74	33	55
Cluster_325	Bacteria	Proteobacteria	Gammaproteobacteria	Xanthomonadales	Xanthomonadaceae	Multi-affiliation	975	0	0	0	1	0	0	0	0	0	503	384	81	0	0	0	2	3	1
Cluster_566	Bacteria	Proteobacteria	Deltaproteobacteria	Oligoflexales	0319-6G20	unknown genus	962	60	11	17	29	53	93	45	59	70	119	91	121	9	5	4	89	46	41
Cluster_363	Bacteria	Bacteroidetes	Bacteroidia	Cytophagales	Cytophagaceae	unknown genus	957	0	0	0	1	3	2	151	165	381	77	44	110	3	3	2	6	9	0
Cluster_471	Bacteria	Proteobacteria	Gammaproteobacteria	Steroidobacterales	Steroidobacteraceae	Multi-affiliation	956	93	126	145	40	27	35	28	29	40	3	11	3	36	10	24	116	97	93
Cluster_396	Bacteria	Actinobacteria	Actinobacteria	Propionibacteriales	Nocardioidaceae	Nocardioides	952	34	51	104	21	17	21	48	77	83	13	16	23	79	101	52	40	53	119
Cluster_413	Bacteria	Proteobacteria	Alphaproteobacteria	Sphingomonadales	Sphingomonadaceae	Altererythrobacter	951	11	6	32	11	8	3	37	75	85	171	150	198	8	9	1	53	34	59
Cluster_381	Bacteria	Armatimonadetes	Armatimonadia	Armatimonadales	unknown family	unknown genus	945	0	0	0	12	3	10	164	151	165	157	116	90	34	3	19	7	11	3
Cluster_443	Bacteria	Cyanobacteria	Oxyphotobacteria	Chloroplast	unknown family	unknown genus	935	43	170	228	74	50	53	2	14	13	4	1	2	30	33	45	71	45	57
Cluster_388	Bacteria	Proteobacteria	Deltaproteobacteria	Bdellovibrionales	Bdellovibrionaceae	Bdellovibrio	930	13	16	13	40	34	35	26	36	48	94	43	59	64	38	38	113	109	111
Cluster_1418	Bacteria	Proteobacteria	Gammaproteobacteria	Betaproteobacteriales	Burkholderiaceae	Massilia	925	7	10	10	14	13	20	15	6	8	17	23	29	20	14	24	12	17	666
Cluster_575	Bacteria	Proteobacteria	Alphaproteobacteria	Rhizobiales	unknown family	unknown genus	918	17	27	21	29	20	24	49	124	80	7	12	24	102	87	92	65	56	82
Cluster_372	Bacteria	Proteobacteria	Alphaproteobacteria	Sphingomonadales	Sphingomonadaceae	Multi-affiliation	917	376	128	267	7	4	14	44	27	30	8	2	4	0	0	0	2	0	4
Cluster_341	Bacteria	Proteobacteria	Gammaproteobacteria	Pseudomonadales	Pseudomonadaceae	Pseudomonas	905	0	0	0	0	0	0	0	0	0	14	887	1	3	0	0	0	0	0
Cluster_425	Bacteria	Proteobacteria	Deltaproteobacteria	Bdellovibrionales	Bacteriovoracaceae	Peredibacter	896	62	83	52	102	103	76	0	0	4	4	1	2	41	62	44	61	74	125
Cluster_374	Bacteria	Bacteroidetes	Bacteroidia	Cytophagales	Spirosomaceae	unknown genus	895	0	4	5	0	2	0	118	144	131	116	95	150	35	37	18	10	30	0
Cluster_498	Bacteria	Chloroflexi	Chloroflexia	Thermomicrobiales	JG30-KF-CM45	unknown genus	893	51	33	44	46	55	82	41	40	32	6	9	8	73	89	100	59	40	85
Cluster_400	Bacteria	Cyanobacteria	Oxyphotobacteria	Oxyphotobacteria Incertae Sedis	unknown family	Phormidium	892	0	0	1	1	57	0	86	80	28	29	11	40	172	140	233	3	8	3
Cluster_519	Unclassified	Unclassified	Unclassified	Unclassified	Unclassified	Unclassified	887	82	31	39	44	23	28	25	25	51	73	61	106	71	89	29	13	67	30
Cluster_383	Bacteria	Bacteroidetes	Bacteroidia	Cytophagales	Cytophagaceae	Rhodocytophaga	884	1	2	0	0	0	0	128	171	296	85	94	106	0	0	0	0	1	0
Cluster_405	Bacteria	Gemmatimonadetes	Longimicrobia	Longimicrobiales	Longimicrobiaceae	unknown genus	882	61	57	43	77	31	73	65	61	60	18	18	22	8	28	4	120	78	58
Cluster_407	Bacteria	Proteobacteria	Alphaproteobacteria	Acetobacterales	Acetobacteraceae	Roseomonas	874	21	31	13	23	21	43	9	11	6	192	251	212	6	0	2	6	12	15
Cluster_402	Bacteria	Gemmatimonadetes	Longimicrobia	Longimicrobiales	Longimicrobiaceae	unknown genus	867	106	90	57	91	12	80	0	0	6	16	10	19	60	38	33	98	105	46
Cluster_418	Bacteria	Acidobacteria	Subgroup 6	unknown order	unknown family	unknown genus	857	101	195	95	13	4	12	17	36	19	0	1	4	77	87	63	20	46	67
Cluster_542	Bacteria	Proteobacteria	Deltaproteobacteria	Bdellovibrionales	Bdellovibrionaceae	Bdellovibrio	856	7	3	27	51	57	69	50	40	56	62	52	64	32	18	11	59	84	114
Cluster_378	Bacteria	Bacteroidetes	Bacteroidia	Cytophagales	Hymenobacteraceae	Pontibacter	842	0	0	0	0	0	0	19	0	4	256	315	248	0	0	0	0	0	0
Cluster_422	Bacteria	Proteobacteria	Alphaproteobacteria	Sphingomonadales	Sphingomonadaceae	Sphingomonas	832	13	1	14	39	36	51	3	16	14	51	36	34	63	56	165	39	113	88
Cluster_421	Bacteria	Proteobacteria	Alphaproteobacteria	Rhizobiales	Devosiaceae	Devosia	831	65	29	25	169	293	236	0	0	0	0	1	1	0	0	0	7	2	3
Cluster_404	Bacteria	Bacteroidetes	Bacteroidia	Cytophagales	Cytophagaceae	Rhodocytophaga	830	0	0	0	1	0	1	90	48	80	205	230	169	0	0	0	0	1	5
Cluster_452	Bacteria	Proteobacteria	Alphaproteobacteria	Caulobacterales	Caulobacteraceae	Phenylobacterium	825	4	0	0	33	135	185	0	0	0	0	0	0	0	0	3	216	30	219
Cluster_390	Bacteria	Bacteroidetes	Bacteroidia	Sphingobacteriales	Sphingobacteriaceae	Pedobacter	821	4	3	3	27	36	8	3	19	64	200	268	161	1	0	0	7	16	1
Cluster_391	Bacteria	Bacteroidetes	Bacteroidia	Cytophagales	Hymenobacteraceae	Hymenobacter	820	0	9	2	1	0	0	73	185	83	146	138	176	0	0	0	4	1	2
Cluster_416	Bacteria	Proteobacteria	Deltaproteobacteria	Myxococcales	Polyangiaceae	Pajaroellobacter	816	0	0	0	0	0	0	151	276	369	11	6	3	0	0	0	0	0	0
Cluster_401	Bacteria	Proteobacteria	Alphaproteobacteria	Sphingomonadales	Sphingomonadaceae	Sphingomonas	815	0	0	0	0	0	0	87	186	262	66	80	92	3	1	27	2	9	0
Cluster_511	Bacteria	Actinobacteria	Actinobacteria	Pseudonocardiales	Pseudonocardiaceae	Pseudonocardia	807	25	82	53	71	42	38	39	36	65	13	14	20	23	23	18	69	70	106
Cluster_397	Bacteria	Bacteroidetes	Bacteroidia	Cytophagales	Cytophagaceae	Cytophaga	806	62	179	60	8	17	14	0	0	0	126	206	128	0	0	1	0	3	2
Cluster_439	Bacteria	Proteobacteria	Deltaproteobacteria	Oligoflexales	0319-6G20	unknown genus	798	181	42	57	21	3	34	0	0	0	0	0	0	78	70	34	72	113	93
Cluster_513	Bacteria	Armatimonadetes	Armatimonadia	Armatimonadales	unknown family	unknown genus	795	3	23	11	11	4	4	150	144	118	67	51	74	29	23	31	13	21	18
Cluster_386	Bacteria	Proteobacteria	Gammaproteobacteria	Acidithiobacillales	Acidithiobacillaceae	Thermithiobacillus	789	1	36	744	7	1	0	0	0	0	0	0	0	0	0	0	0	0	0
Cluster_409	Bacteria	Actinobacteria	Acidimicrobiia	IMCC26256	unknown family	unknown genus	786	52	462	94	12	14	11	43	19	24	0	0	0	3	11	7	6	18	10
Cluster_479	Bacteria	Proteobacteria	Alphaproteobacteria	Sphingomonadales	Sphingomonadaceae	Novosphingobium	785	46	39	32	136	125	157	0	11	3	56	40	33	8	3	0	51	16	29
Cluster_442	Bacteria	Proteobacteria	Alphaproteobacteria	Rhizobiales	Rhizobiaceae	Allorhizobium-Neorhizobium-Pararhizobium-Rhizobium	784	0	0	0	96	376	243	0	0	0	0	0	0	11	8	34	0	3	13
Cluster_426	Bacteria	Armatimonadetes	Fimbriimonadia	Fimbriimonadales	Fimbriimonadaceae	unknown genus	780	6	12	1	9	6	12	66	79	119	126	53	96	14	3	29	43	17	89
Cluster_438	Bacteria	Proteobacteria	Alphaproteobacteria	Azospirillales	Azospirillaceae	Skermanella	779	79	48	87	20	9	32	8	3	15	3	1	9	86	106	76	42	93	62
Cluster_633	Bacteria	Proteobacteria	Alphaproteobacteria	Caulobacterales	Caulobacteraceae	Multi-affiliation	775	54	6	15	130	150	128	0	0	0	7	14	20	10	16	20	118	29	58
Cluster_429	Bacteria	Proteobacteria	Gammaproteobacteria	Xanthomonadales	Rhodanobacteraceae	Multi-affiliation	770	38	433	143	42	52	41	0	0	0	0	0	0	4	2	15	0	0	0
Cluster_435	Bacteria	Planctomycetes	Phycisphaerae	Tepidisphaerales	WD2101 soil group	unknown genus	769	7	0	0	208	160	121	0	0	0	0	0	0	75	0	184	3	6	5
Cluster_423	Bacteria	Proteobacteria	Gammaproteobacteria	Xanthomonadales	Xanthomonadaceae	Lysobacter	768	148	401	90	6	25	26	26	8	7	3	0	1	2	0	0	9	11	5
Cluster_605	Bacteria	Bacteroidetes	Bacteroidia	Chitinophagales	Chitinophagaceae	Segetibacter	764	0	0	0	3	0	0	18	25	20	189	173	196	0	1	0	29	36	74
Cluster_430	Bacteria	Bacteroidetes	Bacteroidia	Cytophagales	Hymenobacteraceae	Adhaeribacter	762	37	54	33	55	64	47	12	8	3	22	14	21	132	142	61	25	15	17
Cluster_420	Bacteria	Proteobacteria	Deltaproteobacteria	Myxococcales	unknown family	unknown genus	762	20	81	9	4	6	5	134	228	177	7	3	8	18	11	11	16	14	10
Cluster_453	Bacteria	Proteobacteria	Alphaproteobacteria	Rhizobiales	Devosiaceae	Devosia	761	38	8	2	30	263	412	0	0	0	1	1	1	0	0	0	0	1	4
Cluster_474	Bacteria	Actinobacteria	Actinobacteria	Streptomycetales	Streptomycetaceae	Streptomyces	757	89	49	100	53	34	54	6	25	18	15	8	8	43	47	30	39	56	83
Cluster_419	Bacteria	Bacteroidetes	Bacteroidia	Sphingobacteriales	Sphingobacteriaceae	Arcticibacter	755	0	0	11	393	35	62	0	0	0	143	39	59	0	0	0	7	1	5
Cluster_424	Bacteria	Proteobacteria	Gammaproteobacteria	Acidiferrobacterales	Acidiferrobacteraceae	Sulfurifustis	754	15	47	50	15	44	55	472	7	0	1	0	0	17	6	21	0	4	0
Cluster_408	Bacteria	Cyanobacteria	Oxyphotobacteria	Nostocales	Phormidiaceae	Tychonema	752	0	0	0	0	0	0	163	224	118	57	147	43	0	0	0	0	0	0
Cluster_459	Bacteria	Bacteroidetes	Bacteroidia	Flavobacteriales	Flavobacteriaceae	Flavobacterium	751	160	29	64	59	13	73	0	0	0	108	100	36	1	6	7	3	68	24
Cluster_1580	Bacteria	Proteobacteria	Alphaproteobacteria	Sphingomonadales	Sphingomonadaceae	Multi-affiliation	749	4	16	6	6	4	5	6	6	5	4	0	3	3	3	1	4	11	662
Cluster_475	Bacteria	Actinobacteria	Acidimicrobiia	unknown order	unknown family	unknown genus	748	66	68	57	19	21	16	38	33	56	35	22	18	44	35	41	49	59	71
Cluster_619	Bacteria	Chloroflexi	Chloroflexia	Thermomicrobiales	JG30-KF-CM45	unknown genus	735	48	38	37	32	32	48	50	63	67	22	6	10	39	47	47	47	46	56
Cluster_448	Bacteria	Cyanobacteria	Melainabacteria	Vampirovibrionales	unknown family	unknown genus	730	464	52	2	66	23	23	0	0	0	0	0	0	4	2	13	16	34	31
Cluster_684	Bacteria	Proteobacteria	Gammaproteobacteria	Multi-affiliation	Multi-affiliation	Multi-affiliation	726	43	32	30	38	46	25	45	43	41	87	64	74	34	30	17	29	38	10
Cluster_458	Bacteria	Planctomycetes	Phycisphaerae	Tepidisphaerales	WD2101 soil group	unknown genus	725	15	27	126	35	22	19	45	77	88	34	21	33	23	39	10	35	48	28
Cluster_440	Bacteria	Bacteroidetes	Bacteroidia	Sphingobacteriales	Sphingobacteriaceae	Pedobacter	724	52	71	84	130	80	86	4	0	0	25	30	31	9	27	2	18	42	33
Cluster_461	Bacteria	Proteobacteria	Deltaproteobacteria	Bdellovibrionales	Bdellovibrionaceae	Bdellovibrio	722	196	117	104	57	46	70	0	0	0	2	0	0	14	23	4	31	25	33
Cluster_441	Bacteria	Proteobacteria	Alphaproteobacteria	Rhodobacterales	Rhodobacteraceae	Paracoccus	722	4	15	7	37	88	56	25	27	12	136	162	64	1	2	3	32	7	44
Cluster_482	Bacteria	Verrucomicrobia	Verrucomicrobiae	Pedosphaerales	Pedosphaeraceae	unknown genus	720	34	44	54	3	2	3	25	15	31	101	65	57	19	4	6	69	48	140
Cluster_406	Bacteria	Bacteroidetes	Bacteroidia	Cytophagales	Hymenobacteraceae	Pontibacter	716	0	0	0	1	0	0	0	0	0	238	268	209	0	0	0	0	0	0
Cluster_446	Bacteria	Proteobacteria	Deltaproteobacteria	Bdellovibrionales	Bacteriovoracaceae	Peredibacter	712	19	33	14	34	32	37	44	80	30	44	55	42	8	23	26	45	98	48
Cluster_464	Bacteria	BRC1	unknown class	unknown order	unknown family	unknown genus	706	192	21	22	13	21	9	2	3	1	0	0	1	27	3	19	114	124	134
Cluster_665	Bacteria	Actinobacteria	Actinobacteria	Frankiales	Geodermatophilaceae	Geodermatophilus	699	59	10	50	48	30	23	6	11	11	36	22	23	40	43	54	75	72	86
Cluster_489	Bacteria	Proteobacteria	Deltaproteobacteria	Bdellovibrionales	Bdellovibrionaceae	Bdellovibrio	694	191	91	93	61	27	57	9	6	11	5	3	3	22	19	17	23	36	20
Cluster_477	Bacteria	Proteobacteria	Alphaproteobacteria	Sphingomonadales	Sphingomonadaceae	unknown genus	694	56	4	27	28	59	25	1	0	13	60	49	40	57	91	73	42	10	59
Cluster_460	Bacteria	Nitrospirae	Nitrospira	Nitrospirales	Nitrospiraceae	Nitrospira	689	13	19	19	7	1	7	98	231	218	17	29	4	2	6	3	5	1	9
Cluster_445	Bacteria	Firmicutes	Bacilli	Bacillales	Paenibacillaceae	Paenibacillus	689	49	118	70	60	43	65	0	0	0	10	0	5	77	78	31	17	29	37
Cluster_485	Bacteria	Proteobacteria	Deltaproteobacteria	Bdellovibrionales	Bacteriovoracaceae	Peredibacter	687	9	16	21	5	1	24	47	84	123	9	8	10	62	63	46	28	66	65
Cluster_436	Bacteria	Cyanobacteria	Oxyphotobacteria	Phormidesmiales	Nodosilineaceae	Nodosilinea	684	0	2	0	1	1	4	101	90	138	86	54	40	39	49	25	19	17	18
Cluster_434	Bacteria	Proteobacteria	Gammaproteobacteria	Diplorickettsiales	Diplorickettsiaceae	unknown genus	684	0	0	0	0	0	0	53	27	14	231	175	182	0	0	0	0	2	0
Cluster_481	Bacteria	Firmicutes	Bacilli	Bacillales	Bacillaceae	Bacillus	682	30	38	46	85	253	185	0	0	0	1	0	2	1	9	3	8	10	11
Cluster_470	Bacteria	Proteobacteria	Deltaproteobacteria	Bdellovibrionales	Bdellovibrionaceae	Bdellovibrio	679	12	1	1	98	283	123	0	1	0	1	3	3	47	30	47	8	7	14
Cluster_457	Bacteria	Gemmatimonadetes	Longimicrobia	Longimicrobiales	Longimicrobiaceae	unknown genus	676	4	0	0	0	0	0	125	199	193	21	26	59	4	4	8	11	21	1
Cluster_450	Bacteria	Proteobacteria	Alphaproteobacteria	Acetobacterales	Acetobacteraceae	Roseomonas	674	30	47	73	22	35	23	43	72	33	35	35	33	26	38	15	29	22	63
Cluster_487	Bacteria	Gemmatimonadetes	Longimicrobia	Longimicrobiales	Longimicrobiaceae	unknown genus	673	17	37	17	34	14	40	2	22	16	2	12	9	68	52	31	120	102	78
Cluster_576	Bacteria	Proteobacteria	Deltaproteobacteria	Bdellovibrionales	Bdellovibrionaceae	Bdellovibrio	672	64	30	44	63	111	90	0	0	0	3	1	1	40	28	32	60	41	64
Cluster_451	Bacteria	Cyanobacteria	Oxyphotobacteria	Nostocales	Nostocaceae	Nostoc	669	0	0	0	0	0	5	139	218	77	73	43	53	42	0	16	3	0	0
Cluster_491	Bacteria	Proteobacteria	Deltaproteobacteria	Myxococcales	Sandaracinaceae	Sandaracinus	667	18	1	24	32	22	44	0	0	0	0	0	0	0	0	1	166	114	245
Cluster_478	Bacteria	Bacteroidetes	Bacteroidia	Sphingobacteriales	Sphingobacteriaceae	Arcticibacter	665	0	6	0	2	1	2	70	63	76	72	72	54	13	14	2	61	18	139
Cluster_469	Bacteria	Cyanobacteria	Oxyphotobacteria	Chloroplast	unknown family	unknown genus	664	64	89	100	29	47	39	3	0	1	5	0	1	50	28	49	48	61	50
Cluster_495	Unclassified	Unclassified	Unclassified	Unclassified	Unclassified	Unclassified	662	31	10	7	133	79	28	17	0	4	30	28	15	4	7	12	104	51	102
Cluster_468	Bacteria	Bacteroidetes	Bacteroidia	Cytophagales	Cytophagaceae	Sporocytophaga	660	0	0	0	4	0	0	240	122	124	46	47	71	4	0	0	0	1	1
Cluster_483	Bacteria	Proteobacteria	Alphaproteobacteria	Caulobacterales	Caulobacteraceae	Multi-affiliation	656	34	14	31	62	274	223	0	0	0	1	2	0	5	4	0	1	1	4
Cluster_454	Bacteria	Proteobacteria	Alphaproteobacteria	Acetobacterales	Acetobacteraceae	Multi-affiliation	655	12	25	12	2	7	0	29	39	59	35	30	49	113	44	72	38	29	60
Cluster_553	Bacteria	Proteobacteria	Alphaproteobacteria	Sphingomonadales	Sphingomonadaceae	Altererythrobacter	652	162	49	52	70	108	108	0	0	1	2	17	2	6	2	3	23	16	31
Cluster_465	Bacteria	Proteobacteria	Gammaproteobacteria	Betaproteobacteriales	Nitrosomonadaceae	unknown genus	651	65	181	78	8	12	38	5	8	3	0	0	0	76	65	45	19	24	24
Cluster_651	Bacteria	Actinobacteria	0319-7L14	unknown order	unknown family	unknown genus	645	79	178	117	6	16	14	0	1	1	0	0	0	38	41	42	32	43	37
Cluster_518	Bacteria	Proteobacteria	Alphaproteobacteria	Multi-affiliation	Multi-affiliation	Multi-affiliation	640	37	23	27	6	1	8	1	0	1	0	1	0	4	5	1	248	57	220
Cluster_480	Bacteria	Proteobacteria	Alphaproteobacteria	Rhodobacterales	Rhodobacteraceae	Rubellimicrobium	637	75	147	35	48	49	33	10	22	10	22	15	11	19	16	29	31	26	39
Cluster_497	Bacteria	Bacteroidetes	Bacteroidia	Cytophagales	Cyclobacteriaceae	unknown genus	631	0	0	0	0	2	0	0	0	0	0	0	0	203	205	221	0	0	0
Cluster_462	Bacteria	Bacteroidetes	Bacteroidia	Chitinophagales	Chitinophagaceae	Flavisolibacter	629	0	0	0	0	0	0	87	241	186	41	22	51	0	0	0	0	0	1
Cluster_505	Bacteria	Verrucomicrobia	Verrucomicrobiae	Opitutales	Opitutaceae	Opitutus	628	0	2	3	12	3	11	3	0	14	3	0	0	33	44	28	152	133	187
Cluster_565	Bacteria	Chloroflexi	Chloroflexia	Thermomicrobiales	JG30-KF-CM45	unknown genus	627	18	28	45	30	31	18	0	2	0	0	1	2	48	69	42	84	45	164
Cluster_466	Bacteria	Proteobacteria	Alphaproteobacteria	Rhizobiales	Beijerinckiaceae	Microvirga	624	32	22	13	43	50	46	26	38	37	48	68	62	20	32	21	13	21	32
Cluster_580	Bacteria	Proteobacteria	Alphaproteobacteria	Caulobacterales	Caulobacteraceae	Caulobacter	616	27	1	6	49	33	44	2	3	0	2	2	2	0	1	4	134	78	228
Cluster_455	Bacteria	Gemmatimonadetes	Longimicrobia	Longimicrobiales	Longimicrobiaceae	unknown genus	614	0	1	0	0	0	0	152	139	200	2	20	20	14	6	6	27	23	4
Cluster_494	Bacteria	Proteobacteria	Alphaproteobacteria	Caulobacterales	Caulobacteraceae	unknown genus	609	19	0	8	29	29	27	7	16	15	108	90	95	0	3	2	46	60	55
Cluster_449	Bacteria	Bacteroidetes	Bacteroidia	Chitinophagales	Chitinophagaceae	Segetibacter	606	0	0	0	0	0	0	151	99	107	96	51	102	0	0	0	0	0	0
Cluster_493	Bacteria	Bacteroidetes	Bacteroidia	Chitinophagales	Chitinophagaceae	Flaviaesturariibacter	604	34	34	45	34	24	28	0	4	11	42	25	27	69	73	32	38	46	38
Cluster_533	Bacteria	Proteobacteria	Alphaproteobacteria	Sphingomonadales	Sphingomonadaceae	Sphingomonas	600	104	305	42	23	15	34	6	2	3	8	6	3	19	4	8	5	7	6
Cluster_499	Bacteria	Actinobacteria	Actinobacteria	Frankiales	Geodermatophilaceae	Blastococcus	597	118	102	72	51	56	49	0	1	3	2	2	1	28	17	25	24	24	22
Cluster_500	Bacteria	Gemmatimonadetes	Gemmatimonadetes	Gemmatimonadales	Gemmatimonadaceae	Gemmatimonas	594	12	40	11	7	2	26	9	11	10	4	5	4	94	73	43	52	158	33
Cluster_595	Bacteria	Actinobacteria	Actinobacteria	Propionibacteriales	Nocardioidaceae	Kribbella	594	53	43	90	22	5	50	43	27	32	1	6	5	20	21	13	40	59	64
Cluster_503	Bacteria	Proteobacteria	Deltaproteobacteria	Oligoflexales	0319-6G20	unknown genus	592	3	28	66	102	84	112	4	5	3	2	1	0	70	28	35	9	22	18
Cluster_504	Bacteria	Deinococcus-Thermus	Deinococci	Deinococcales	Deinococcaceae	unknown genus	590	156	37	38	42	23	73	1	5	0	6	4	7	30	51	48	9	38	22
Cluster_607	Bacteria	Actinobacteria	Actinobacteria	Streptomycetales	Streptomycetaceae	Streptomyces	587	227	35	82	12	15	13	0	6	0	0	3	0	31	21	16	31	28	67
Cluster_492	Bacteria	Bacteroidetes	Bacteroidia	Sphingobacteriales	Sphingobacteriaceae	Olivibacter	586	222	9	64	41	18	44	1	4	0	1	2	1	0	0	0	82	49	48
Cluster_608	Bacteria	Armatimonadetes	unknown class	unknown order	unknown family	unknown genus	582	8	4	2	2	0	6	95	145	168	18	26	26	7	4	19	31	12	9
Cluster_507	Bacteria	Proteobacteria	Deltaproteobacteria	Bdellovibrionales	Bdellovibrionaceae	Bdellovibrio	570	3	0	2	1	3	2	63	120	100	26	15	34	27	28	18	33	62	33
Cluster_467	Bacteria	Proteobacteria	Alphaproteobacteria	Acetobacterales	Acetobacteraceae	Roseomonas	567	2	3	5	4	1	5	26	24	11	155	171	155	0	0	0	4	0	1
Cluster_512	Bacteria	Proteobacteria	Alphaproteobacteria	Rhodobacterales	Rhodobacteraceae	Cereibacter	565	3	20	3	50	98	29	0	0	0	47	53	58	27	30	21	32	61	33
Cluster_807	Bacteria	Planctomycetes	Phycisphaerae	Tepidisphaerales	Tepidisphaeraceae	unknown genus	564	36	37	52	43	32	28	4	4	7	15	11	13	39	44	27	52	53	67
Cluster_501	Bacteria	Proteobacteria	Alphaproteobacteria	Sphingomonadales	Sphingomonadaceae	Novosphingobium	563	18	2	163	52	44	28	1	13	9	21	20	34	0	0	0	55	40	63
Cluster_708	Bacteria	Gemmatimonadetes	Gemmatimonadetes	Gemmatimonadales	Gemmatimonadaceae	unknown genus	562	26	122	20	15	9	20	1	4	0	2	1	0	46	166	24	45	40	21
Cluster_523	Bacteria	Actinobacteria	Rubrobacteria	Rubrobacterales	Rubrobacteriaceae	Rubrobacter	561	13	0	13	5	16	5	102	125	125	24	5	25	24	27	11	7	11	23
Cluster_529	Bacteria	Actinobacteria	Thermoleophilia	Gaiellales	unknown family	unknown genus	560	26	22	49	16	24	25	18	36	54	22	11	23	23	36	18	44	28	85
Cluster_502	Bacteria	Gemmatimonadetes	Longimicrobia	Longimicrobiales	Longimicrobiaceae	unknown genus	559	0	0	0	0	0	0	79	269	179	10	10	12	0	0	0	0	0	0
Cluster_600	Bacteria	Bacteroidetes	Bacteroidia	Chitinophagales	Chitinophagaceae	Flaviaesturariibacter	558	0	0	0	1	0	0	30	8	0	199	99	212	0	0	0	1	8	0
Cluster_652	Bacteria	Bacteroidetes	Bacteroidia	Cytophagales	Hymenobacteraceae	Multi-affiliation	551	2	1	5	12	12	4	2	2	2	164	126	194	1	3	3	6	11	1
Cluster_515	Bacteria	Bacteroidetes	Bacteroidia	Sphingobacteriales	KD3-93	unknown genus	551	0	3	4	21	52	163	52	40	32	17	6	9	27	16	13	37	29	30
Cluster_567	Bacteria	Proteobacteria	Alphaproteobacteria	Rhizobiales	Beijerinckiaceae	Methylobacterium	542	37	4	6	19	38	39	26	9	9	87	52	42	7	8	6	37	47	69
Cluster_534	Bacteria	Proteobacteria	Gammaproteobacteria	Xanthomonadales	Xanthomonadaceae	Multi-affiliation	541	52	29	43	0	13	7	62	8	13	1	1	0	0	8	0	126	35	143
Cluster_609	Bacteria	Actinobacteria	Thermoleophilia	Multi-affiliation	Multi-affiliation	Multi-affiliation	541	20	110	96	6	5	10	0	9	3	0	0	0	16	41	17	30	93	85
Cluster_486	Bacteria	Bacteroidetes	Bacteroidia	Cytophagales	Hymenobacteraceae	Hymenobacter	540	1	0	0	4	4	3	12	3	5	171	150	138	0	1	0	17	10	21
Cluster_624	Bacteria	Proteobacteria	Alphaproteobacteria	Caulobacterales	Caulobacteraceae	unknown genus	537	0	2	4	0	0	0	109	112	130	39	44	55	5	0	8	12	3	14
Cluster_527	Bacteria	Actinobacteria	Actinobacteria	Micrococcales	Bogoriellaceae	Georgenia	535	63	26	54	83	117	109	5	3	1	0	2	5	0	0	0	21	11	35
Cluster_545	Bacteria	Chloroflexi	Chloroflexia	Thermomicrobiales	JG30-KF-CM45	unknown genus	535	43	51	77	22	28	40	18	45	37	11	2	8	26	21	16	30	22	38
Cluster_548	Bacteria	Actinobacteria	Thermoleophilia	Gaiellales	unknown family	unknown genus	535	33	92	86	24	19	20	6	10	11	3	3	8	23	68	14	17	33	65
Cluster_539	Bacteria	Planctomycetes	Planctomycetacia	Pirellulales	Pirellulaceae	Pirellula	534	12	11	11	16	10	38	0	1	1	0	0	2	30	36	24	104	89	149
Cluster_509	Bacteria	Proteobacteria	Alphaproteobacteria	Rhizobiales	Hyphomicrobiaceae	Pedomicrobium	533	51	7	28	60	23	43	0	0	0	3	5	2	25	52	41	26	78	89
Cluster_488	Bacteria	Bacteroidetes	Bacteroidia	Cytophagales	Hymenobacteraceae	Adhaeribacter	527	0	4	0	8	9	2	0	0	2	188	195	105	0	0	0	4	9	1
Cluster_593	Bacteria	Planctomycetes	Phycisphaerae	Tepidisphaerales	WD2101 soil group	unknown genus	525	48	35	94	32	51	39	0	3	3	6	2	2	15	5	7	55	60	68
Cluster_1520	Bacteria	Proteobacteria	Alphaproteobacteria	Sphingomonadales	Sphingomonadaceae	Sphingomonas	521	1	0	4	2	0	1	0	0	2	1	0	0	3	6	1	0	3	497
Cluster_516	Bacteria	Proteobacteria	Deltaproteobacteria	Bdellovibrionales	Bdellovibrionaceae	Bdellovibrio	519	201	38	81	9	3	4	0	0	0	0	0	0	24	59	22	8	65	5
Cluster_541	Bacteria	Bacteroidetes	Ignavibacteria	OPB56	unknown family	unknown genus	517	17	8	18	22	1	25	0	0	0	0	0	0	119	50	114	32	72	39
Cluster_514	Bacteria	Bacteroidetes	Bacteroidia	Cytophagales	Hymenobacteraceae	Adhaeribacter	513	0	0	5	13	11	7	0	0	0	84	127	141	0	0	0	26	77	22
Cluster_551	Bacteria	Proteobacteria	Deltaproteobacteria	Bdellovibrionales	Bdellovibrionaceae	Bdellovibrio	511	94	17	28	27	26	21	13	22	18	30	12	13	22	26	35	18	53	36
Cluster_640	Bacteria	Acidobacteria	Holophagae	Subgroup 7	unknown family	unknown genus	511	0	6	13	0	3	4	19	66	110	46	36	32	10	0	46	48	39	33
Cluster_490	Bacteria	Bacteroidetes	Bacteroidia	Chitinophagales	Chitinophagaceae	Segetibacter	508	0	3	0	0	4	0	15	27	17	150	131	136	0	0	0	12	11	2
Cluster_617	Bacteria	Proteobacteria	Alphaproteobacteria	Sphingomonadales	Sphingomonadaceae	Sphingoaurantiacus	506	47	18	21	78	47	79	3	1	0	16	10	16	47	22	22	35	10	34
Cluster_544	Bacteria	Proteobacteria	Deltaproteobacteria	Bdellovibrionales	Bdellovibrionaceae	Bdellovibrio	504	9	0	3	53	62	66	0	0	9	11	4	6	58	41	49	33	59	41
Cluster_547	Bacteria	Proteobacteria	Gammaproteobacteria	Betaproteobacteriales	Nitrosomonadaceae	unknown genus	504	18	17	9	2	0	4	86	170	90	5	1	4	12	3	8	16	26	33
Cluster_531	Bacteria	Gemmatimonadetes	Longimicrobia	Longimicrobiales	Longimicrobiaceae	unknown genus	504	2	139	12	1	0	1	98	138	102	3	5	3	0	0	0	0	0	0
Cluster_543	Bacteria	Acidobacteria	Subgroup 6	unknown order	unknown family	unknown genus	503	30	15	16	9	0	1	22	91	47	8	2	0	18	21	17	68	57	81
Cluster_554	Bacteria	Chloroflexi	KD4-96	unknown order	unknown family	unknown genus	502	38	53	60	11	8	6	30	40	20	0	0	1	37	45	25	22	42	64
Cluster_526	Bacteria	Bacteroidetes	Bacteroidia	Flavobacteriales	Weeksellaceae	Chryseobacterium	501	0	0	0	0	0	0	0	0	0	0	0	0	0	0	0	381	44	76
Cluster_484	Bacteria	Proteobacteria	Gammaproteobacteria	Oceanospirillales	Halomonadaceae	Kushneria	501	0	0	0	0	0	0	0	0	0	2	498	1	0	0	0	0	0	0
Cluster_555	Bacteria	Proteobacteria	Alphaproteobacteria	Sphingomonadales	Sphingomonadaceae	Multi-affiliation	500	105	23	63	69	68	73	0	0	0	2	6	6	0	0	0	43	12	30
Cluster_535	Bacteria	Proteobacteria	Deltaproteobacteria	Oligoflexales	0319-6G20	unknown genus	500	16	21	32	8	3	16	24	35	24	2	0	0	112	33	94	12	44	24
Cluster_530	Bacteria	Patescibacteria	Berkelbacteria	unknown order	unknown family	unknown genus	499	10	105	92	0	5	0	2	2	10	10	1	3	43	77	13	19	38	69
Cluster_578	Bacteria	Bacteroidetes	Bacteroidia	Cytophagales	Spirosomaceae	Dyadobacter	498	0	0	1	24	17	11	0	0	0	1	1	0	78	25	42	170	79	49
Cluster_520	Bacteria	Bacteroidetes	Bacteroidia	Cytophagales	Microscillaceae	unknown genus	497	9	39	70	7	4	20	13	31	5	5	3	2	62	93	69	10	17	38
Cluster_510	Bacteria	Actinobacteria	Acidimicrobiia	unknown order	unknown family	unknown genus	497	66	124	23	18	21	50	38	72	36	4	1	3	10	3	10	3	12	3
Cluster_522	Bacteria	Bacteroidetes	Bacteroidia	Chitinophagales	Chitinophagaceae	Flavisolibacter	496	13	0	20	172	101	97	1	0	2	19	18	3	18	24	8	0	0	0
Cluster_521	Bacteria	Bacteroidetes	Bacteroidia	Cytophagales	Hymenobacteraceae	Adhaeribacter	487	0	0	0	3	2	2	1	1	1	98	115	103	0	0	3	35	77	46
Cluster_557	Bacteria	Gemmatimonadetes	Longimicrobia	Longimicrobiales	Longimicrobiaceae	unknown genus	485	44	92	35	34	7	37	0	0	0	0	0	0	41	78	19	31	47	20
Cluster_549	Bacteria	Chloroflexi	Chloroflexia	Thermomicrobiales	JG30-KF-CM45	unknown genus	485	55	28	83	16	18	31	7	16	9	9	13	7	8	16	3	41	37	88
Cluster_546	Bacteria	Bacteroidetes	Bacteroidia	Cytophagales	Hymenobacteraceae	Hymenobacter	479	0	0	1	2	0	0	2	0	1	4	5	0	72	74	93	127	15	83
Cluster_611	Bacteria	Verrucomicrobia	Verrucomicrobiae	Pedosphaerales	Pedosphaeraceae	unknown genus	476	0	38	15	1	1	19	8	13	11	1	1	0	127	109	37	43	27	25
Cluster_536	Bacteria	Chloroflexi	Chloroflexia	Thermomicrobiales	JG30-KF-CM45	unknown genus	474	36	51	101	7	2	16	2	4	4	4	1	2	29	27	17	44	52	75
Cluster_558	Bacteria	Planctomycetes	Planctomycetacia	Planctomycetales	unknown family	unknown genus	471	95	70	79	17	14	19	12	29	19	9	7	4	17	5	1	20	34	20
Cluster_631	Bacteria	Bacteroidetes	Bacteroidia	Sphingobacteriales	env.OPS 17	unknown genus	468	20	10	37	69	26	74	0	0	0	10	4	9	14	5	22	48	56	64
Cluster_623	Bacteria	Planctomycetes	Phycisphaerae	Tepidisphaerales	WD2101 soil group	unknown genus	467	6	19	29	11	13	22	10	2	7	2	4	2	105	76	50	27	31	51
Cluster_525	Bacteria	Bacteroidetes	Bacteroidia	Cytophagales	Hymenobacteraceae	Hymenobacter	465	0	12	14	0	0	3	51	7	7	120	79	121	2	1	0	28	9	11
Cluster_713	Bacteria	Proteobacteria	Deltaproteobacteria	Oligoflexales	0319-6G20	unknown genus	465	1	17	1	47	12	35	0	0	2	0	1	1	30	22	89	70	67	70
Cluster_560	Bacteria	Proteobacteria	Deltaproteobacteria	Oligoflexales	0319-6G20	unknown genus	464	18	24	40	13	12	19	0	2	0	0	0	0	28	29	23	66	110	80
Cluster_538	Bacteria	FBP	unknown class	unknown order	unknown family	unknown genus	464	0	0	0	0	1	0	4	11	18	177	142	109	0	0	0	0	2	0
Cluster_579	Bacteria	Firmicutes	Bacilli	Bacillales	Multi-affiliation	Multi-affiliation	463	5	69	28	15	9	25	3	4	3	5	0	0	66	88	67	21	19	36
Cluster_583	Bacteria	Proteobacteria	Alphaproteobacteria	Sphingomonadales	Sphingomonadaceae	Sphingomonas	463	19	8	5	2	1	3	67	49	141	18	12	13	18	36	12	19	20	20
Cluster_524	Bacteria	Gemmatimonadetes	Longimicrobia	Longimicrobiales	Longimicrobiaceae	unknown genus	461	160	79	30	27	4	24	0	0	0	0	1	0	17	19	14	28	48	10
Cluster_577	Bacteria	Proteobacteria	Alphaproteobacteria	Caulobacterales	Caulobacteraceae	Caulobacter	460	33	3	8	59	59	54	0	0	0	14	8	1	12	22	48	41	32	66
Cluster_571	Bacteria	Actinobacteria	Nitriliruptoria	Euzebyales	Euzebyaceae	unknown genus	456	82	42	77	9	23	21	10	4	1	2	1	0	39	26	20	28	35	36
Cluster_540	Bacteria	Proteobacteria	Gammaproteobacteria	Xanthomonadales	Xanthomonadaceae	Lysobacter	455	5	315	53	10	33	5	0	0	0	0	8	0	6	6	10	2	0	2
Cluster_584	Bacteria	Gemmatimonadetes	Gemmatimonadetes	Gemmatimonadales	Gemmatimonadaceae	Gemmatirosa	454	132	31	76	45	20	53	0	0	0	0	0	0	31	9	19	8	17	13
Cluster_615	Bacteria	Actinobacteria	Thermoleophilia	Solirubrobacterales	Solirubrobacteraceae	Conexibacter	452	7	20	8	2	4	6	18	27	25	4	1	7	32	45	55	27	29	135
Cluster_591	Bacteria	Bacteroidetes	Bacteroidia	Cytophagales	Hymenobacteraceae	Adhaeribacter	451	29	1	8	20	12	20	0	0	0	16	10	20	13	0	0	174	60	68
Cluster_569	Bacteria	Proteobacteria	Deltaproteobacteria	Bdellovibrionales	Bdellovibrionaceae	unknown genus	451	34	10	25	16	2	57	1	0	4	0	2	0	60	63	35	42	67	33
Cluster_563	Bacteria	Proteobacteria	Alphaproteobacteria	Rickettsiales	Mitochondria	unknown genus	450	6	19	25	16	25	34	0	0	8	1	0	1	45	42	50	55	47	76
Cluster_573	Bacteria	Verrucomicrobia	Verrucomicrobiae	Pedosphaerales	Pedosphaeraceae	Multi-affiliation	449	128	85	96	54	38	30	0	0	0	0	0	0	2	2	0	0	13	1
Cluster_528	Bacteria	Bacteroidetes	Bacteroidia	Cytophagales	Hymenobacteraceae	Hymenobacter	444	0	0	0	0	0	0	143	91	126	22	22	40	0	0	0	0	0	0
Cluster_599	Bacteria	Fibrobacteres	Fibrobacteria	Fibrobacterales	Fibrobacteraceae	unknown genus	444	9	11	3	16	8	27	9	12	26	0	0	0	74	77	99	20	18	35
Cluster_813	Bacteria	Chloroflexi	Anaerolineae	Caldilineales	Caldilineaceae	unknown genus	444	26	60	26	10	15	31	14	33	18	6	3	4	17	10	17	46	13	95
Cluster_568	Bacteria	Chloroflexi	Chloroflexia	Thermomicrobiales	JG30-KF-CM45	unknown genus	443	20	60	26	19	11	12	7	3	13	0	1	1	24	32	25	66	79	44
Cluster_645	Bacteria	Planctomycetes	Phycisphaerae	Tepidisphaerales	WD2101 soil group	unknown genus	442	28	0	7	95	47	61	0	0	0	0	0	0	8	2	34	46	76	38
Cluster_552	Bacteria	Cyanobacteria	Melainabacteria	Vampirovibrionales	unknown family	unknown genus	442	149	117	57	11	7	33	0	0	0	0	0	0	19	13	5	16	9	6
Cluster_610	Bacteria	Proteobacteria	Gammaproteobacteria	Betaproteobacteriales	Nitrosomonadaceae	Nitrosomonas	440	19	9	22	5	0	3	108	96	107	8	10	11	3	8	0	12	12	7
Cluster_642	Bacteria	Proteobacteria	Alphaproteobacteria	Rhizobiales	Beijerinckiaceae	unknown genus	438	0	5	12	4	0	2	23	37	31	7	6	12	39	19	14	72	54	101
Cluster_556	Bacteria	Gemmatimonadetes	Gemmatimonadetes	Gemmatimonadales	Gemmatimonadaceae	Gemmatirosa	435	55	55	52	30	24	35	16	5	31	7	9	7	38	10	24	12	13	12
Cluster_532	Bacteria	Proteobacteria	Alphaproteobacteria	Rickettsiales	SM2D12	unknown genus	434	0	0	0	11	10	8	5	1	13	108	73	94	40	30	12	11	15	3
Cluster_696	Bacteria	Firmicutes	Bacilli	Bacillales	Bacillaceae	Bacillus	429	31	101	46	18	36	37	6	1	12	2	1	4	30	18	13	28	27	18
Cluster_574	Bacteria	Proteobacteria	Deltaproteobacteria	Myxococcales	Haliangiaceae	Haliangium	428	2	0	3	1	0	3	91	141	159	3	4	8	4	0	1	1	2	5
Cluster_1484	Bacteria	Proteobacteria	Gammaproteobacteria	Betaproteobacteriales	Burkholderiaceae	Massilia	427	9	16	24	19	20	20	10	8	7	17	33	33	50	47	57	13	36	8
Cluster_594	Bacteria	Bacteroidetes	Ignavibacteria	OPB56	unknown family	unknown genus	427	88	27	13	14	18	25	0	0	0	20	2	11	12	4	20	59	93	21
Cluster_572	Bacteria	Gemmatimonadetes	Gemmatimonadetes	Gemmatimonadales	Gemmatimonadaceae	Gemmatimonas	425	34	35	67	8	4	28	2	11	5	2	2	2	56	43	33	29	30	34
Cluster_638	Bacteria	Planctomycetes	Planctomycetacia	Planctomycetales	unknown family	unknown genus	425	58	39	43	11	8	15	4	11	13	4	2	1	22	34	42	36	35	47
Cluster_588	Bacteria	Proteobacteria	Deltaproteobacteria	Bdellovibrionales	Bacteriovoracaceae	Peredibacter	421	2	0	1	9	12	32	40	41	93	8	11	23	33	36	27	12	26	15
Cluster_562	Bacteria	Bacteroidetes	Bacteroidia	Cytophagales	Hymenobacteraceae	Hymenobacter	419	3	1	1	0	0	2	33	92	51	72	69	79	2	8	0	4	0	2
Cluster_550	Bacteria	Proteobacteria	Alphaproteobacteria	Rhodobacterales	Rhodobacteraceae	Rubellimicrobium	419	35	9	20	31	43	16	25	28	38	16	23	32	14	12	15	17	22	23
Cluster_604	Bacteria	Patescibacteria	Gracilibacteria	Candidatus Peribacteria	unknown family	unknown genus	416	25	12	25	0	2	6	0	1	3	0	0	0	76	69	77	38	46	36
Cluster_639	Bacteria	Chloroflexi	TK10	unknown order	unknown family	unknown genus	414	71	63	24	11	5	14	13	18	17	3	1	11	41	32	34	16	28	12
Cluster_589	Bacteria	Planctomycetes	Phycisphaerae	Tepidisphaerales	WD2101 soil group	unknown genus	409	4	0	0	155	128	87	0	0	0	0	0	0	7	0	10	9	0	9
Cluster_606	Bacteria	Proteobacteria	Deltaproteobacteria	Myxococcales	Archangiaceae	Anaeromyxobacter	408	137	61	105	23	26	31	0	0	0	0	0	0	6	3	2	1	7	6
Cluster_671	Bacteria	Gemmatimonadetes	Longimicrobia	Longimicrobiales	Longimicrobiaceae	unknown genus	408	9	51	115	96	62	69	0	0	0	0	0	0	0	0	0	4	0	2
Cluster_612	Bacteria	Verrucomicrobia	Verrucomicrobiae	Opitutales	Opitutaceae	unknown genus	407	9	6	0	104	114	74	0	0	0	0	0	0	15	1	3	28	20	33
Cluster_620	Bacteria	Acidobacteria	Blastocatellia (Subgroup 4)	Blastocatellales	Blastocatellaceae	Multi-affiliation	405	31	3	4	2	3	8	47	71	84	17	4	8	30	3	2	18	32	38
Cluster_597	Bacteria	Chloroflexi	TK10	unknown order	unknown family	unknown genus	404	67	123	46	25	12	24	14	11	8	3	0	0	20	10	15	8	6	12
Cluster_865	Bacteria	Actinobacteria	Actinobacteria	Micrococcales	Multi-affiliation	Multi-affiliation	399	35	22	34	36	33	21	2	15	14	18	32	23	13	7	11	25	24	34
Cluster_590	Bacteria	Cyanobacteria	Oxyphotobacteria	Chloroplast	unknown family	unknown genus	396	12	43	80	32	19	9	1	1	9	3	0	0	33	39	20	30	16	49
Cluster_602	Bacteria	Proteobacteria	Alphaproteobacteria	Rhizobiales	Devosiaceae	Devosia	395	0	0	1	17	32	24	0	0	0	45	36	19	0	0	0	138	19	64
Cluster_922	Bacteria	Proteobacteria	Gammaproteobacteria	Gammaproteobacteria Incertae Sedis	unknown family	Candidatus Berkiella	394	1	0	0	40	20	19	6	0	0	1	1	0	5	4	12	62	150	73
Cluster_585	Bacteria	Bacteroidetes	Bacteroidia	Cytophagales	Microscillaceae	unknown genus	394	0	0	0	0	0	0	48	79	38	64	91	74	0	0	0	0	0	0
Cluster_622	Bacteria	Proteobacteria	Gammaproteobacteria	Xanthomonadales	Xanthomonadaceae	Lysobacter	389	10	7	5	15	51	26	0	0	0	0	0	0	0	7	0	100	70	98
Cluster_691	Bacteria	Gemmatimonadetes	Gemmatimonadetes	Gemmatimonadales	Gemmatimonadaceae	Gemmatirosa	386	31	12	23	19	27	32	9	8	9	10	3	2	25	19	17	51	49	40
Cluster_989	Bacteria	Actinobacteria	Thermoleophilia	Solirubrobacterales	Solirubrobacteraceae	Solirubrobacter	385	24	65	46	5	2	0	3	2	11	0	0	3	20	22	10	58	53	61
Cluster_592	Bacteria	Cyanobacteria	Oxyphotobacteria	Chloroplast	unknown family	unknown genus	385	4	52	53	8	3	0	9	1	4	4	1	2	56	60	35	20	28	45
Cluster_559	Bacteria	Patescibacteria	Saccharimonadia	Saccharimonadales	unknown family	unknown genus	385	0	0	1	0	0	0	75	94	62	42	22	59	3	6	0	3	1	17
Cluster_630	Bacteria	Actinobacteria	Actinobacteria	Micrococcales	Micrococcaceae	Multi-affiliation	383	13	22	15	20	53	37	13	6	5	49	23	10	2	1	1	40	29	44
Cluster_626	Bacteria	Proteobacteria	Alphaproteobacteria	Rhizobiales	Beijerinckiaceae	unknown genus	382	0	6	11	2	0	0	34	99	68	11	13	12	7	18	13	18	21	49
Cluster_726	Bacteria	Cyanobacteria	Sericytochromatia	unknown order	unknown family	unknown genus	381	20	101	66	23	15	30	11	12	25	7	7	3	17	5	9	7	4	19
Cluster_603	Bacteria	Planctomycetes	Planctomycetacia	Isosphaerales	Isosphaeraceae	unknown genus	380	31	42	46	18	38	42	9	24	17	6	4	4	28	19	6	21	12	13
Cluster_621	Bacteria	Armatimonadetes	unknown class	unknown order	unknown family	unknown genus	377	57	154	13	10	21	29	13	12	8	0	3	1	28	3	7	6	8	4
Cluster_814	Bacteria	Bacteroidetes	Bacteroidia	Chitinophagales	Chitinophagaceae	Flaviaesturariibacter	376	53	24	58	103	39	61	0	0	0	2	4	2	2	5	0	13	4	6
Cluster_587	Bacteria	Actinobacteria	0319-7L14	unknown order	unknown family	unknown genus	376	36	153	66	50	34	33	2	0	2	0	0	0	0	0	0	0	0	0
Cluster_601	Bacteria	Cyanobacteria	Oxyphotobacteria	Chloroplast	unknown family	unknown genus	376	49	39	34	54	54	59	16	5	4	4	2	9	3	4	5	16	16	3
Cluster_625	Bacteria	Proteobacteria	Deltaproteobacteria	Myxococcales	Myxococcaceae	Myxococcus	374	67	83	70	17	32	37	0	1	0	0	0	0	11	21	10	7	15	3
Cluster_632	Bacteria	Proteobacteria	Deltaproteobacteria	Oligoflexales	0319-6G20	unknown genus	372	21	50	51	24	19	31	9	13	20	15	14	8	15	28	2	12	20	20
Cluster_634	Bacteria	Gemmatimonadetes	Longimicrobia	Longimicrobiales	Longimicrobiaceae	unknown genus	371	122	18	21	44	8	56	0	0	1	0	1	0	0	0	0	22	40	38
Cluster_667	Bacteria	Proteobacteria	Alphaproteobacteria	Caulobacterales	Caulobacteraceae	Phenylobacterium	370	25	7	6	14	23	17	1	0	2	56	37	48	13	12	11	30	38	30
Cluster_618	Bacteria	Planctomycetes	Phycisphaerae	Tepidisphaerales	WD2101 soil group	unknown genus	368	170	45	53	20	21	15	0	0	0	0	0	0	13	7	10	7	4	3
Cluster_581	Bacteria	Proteobacteria	Deltaproteobacteria	Bdellovibrionales	Bdellovibrionaceae	Bdellovibrio	367	9	12	0	6	10	15	25	34	9	46	42	45	22	13	12	26	34	7
Cluster_629	Bacteria	Actinobacteria	Actinobacteria	Frankiales	Geodermatophilaceae	Modestobacter	367	31	18	9	59	33	25	7	7	6	39	20	28	7	0	9	14	13	42
Cluster_570	Bacteria	Proteobacteria	Alphaproteobacteria	Sphingomonadales	Sphingomonadaceae	Sphingomonas	367	0	0	0	0	0	0	1	1	0	95	125	123	0	0	0	4	9	9
Cluster_680	Bacteria	Planctomycetes	Phycisphaerae	Tepidisphaerales	WD2101 soil group	unknown genus	367	15	37	38	7	8	11	5	12	11	5	1	0	24	37	15	47	67	27
Cluster_596	Bacteria	Chloroflexi	Chloroflexia	Thermomicrobiales	AKYG1722	unknown genus	365	60	72	55	19	29	42	2	1	3	1	0	0	13	27	12	11	18	0
Cluster_705	Bacteria	Chloroflexi	Chloroflexia	Thermomicrobiales	JG30-KF-CM45	unknown genus	362	11	14	25	23	11	17	15	7	7	6	7	8	1	7	6	33	44	120
Cluster_637	Bacteria	Proteobacteria	Deltaproteobacteria	Bdellovibrionales	Bdellovibrionaceae	Bdellovibrio	360	35	61	32	41	22	40	6	4	0	3	6	5	23	35	14	7	15	11
Cluster_677	Bacteria	Actinobacteria	Actinobacteria	Micromonosporales	Micromonosporaceae	Actinoplanes	359	49	81	51	18	11	14	5	0	3	2	4	1	8	8	12	33	49	10
Cluster_869	Bacteria	Proteobacteria	Alphaproteobacteria	Rhodospirillales	unknown family	unknown genus	359	1	0	0	33	39	28	0	0	0	0	0	0	0	0	0	101	43	114
Cluster_836	Unclassified	Unclassified	Unclassified	Unclassified	Unclassified	Unclassified	358	30	20	3	48	48	32	3	3	4	5	3	40	22	17	35	17	21	7
Cluster_697	Bacteria	Proteobacteria	Deltaproteobacteria	Oligoflexales	0319-6G20	unknown genus	358	6	29	33	8	3	19	2	0	0	0	0	0	36	77	31	34	25	55
Cluster_598	Bacteria	Gemmatimonadetes	S0134 terrestrial group	unknown order	unknown family	unknown genus	357	1	271	79	0	2	0	1	0	1	0	0	0	0	0	0	2	0	0
Cluster_613	Bacteria	Bacteroidetes	Bacteroidia	Cytophagales	Hymenobacteraceae	Hymenobacter	356	0	0	0	0	0	0	151	94	54	21	10	26	0	0	0	0	0	0
Cluster_2626	Bacteria	Proteobacteria	Alphaproteobacteria	Azospirillales	Azospirillaceae	Skermanella	356	1	4	1	0	2	0	2	0	0	0	3	3	2	2	2	2	2	330
Cluster_930	Bacteria	Proteobacteria	Gammaproteobacteria	Steroidobacterales	Steroidobacteraceae	Steroidobacter	355	45	24	49	14	11	9	0	3	0	0	1	2	20	22	14	36	61	44
Cluster_668	Bacteria	Bacteroidetes	Bacteroidia	Chitinophagales	Chitinophagaceae	unknown genus	355	0	0	0	1	0	0	0	0	0	0	0	0	0	0	0	147	63	144
Cluster_703	Bacteria	Proteobacteria	Alphaproteobacteria	Sphingomonadales	Sphingomonadaceae	Sphingomonas	354	77	43	40	19	22	32	3	4	19	10	5	4	11	1	16	17	13	18
Cluster_650	Bacteria	Proteobacteria	Alphaproteobacteria	Rhizobiales	Hyphomicrobiaceae	Multi-affiliation	352	4	27	6	0	0	11	25	70	47	7	1	0	16	14	21	33	21	49
Cluster_582	Bacteria	Proteobacteria	Alphaproteobacteria	Sphingomonadales	Sphingomonadaceae	Sphingomonas	351	12	0	0	0	1	2	0	0	0	129	83	54	0	0	0	17	35	18
Cluster_2161	Bacteria	Proteobacteria	Gammaproteobacteria	Betaproteobacteriales	Burkholderiaceae	Multi-affiliation	349	5	6	10	3	3	5	5	8	13	12	16	15	9	7	7	3	6	216
Cluster_656	Bacteria	Proteobacteria	Alphaproteobacteria	Caulobacterales	Caulobacteraceae	unknown genus	349	1	0	8	6	0	0	77	46	83	22	22	37	5	8	0	7	4	23
Cluster_731	Bacteria	Actinobacteria	Actinobacteria	Propionibacteriales	Nocardioidaceae	Nocardioides	347	20	11	48	15	12	11	0	0	0	1	1	2	0	2	0	52	22	150
Cluster_724	Bacteria	Planctomycetes	Planctomycetacia	Planctomycetales	unknown family	unknown genus	345	47	63	36	8	21	13	18	33	40	3	8	6	5	15	7	4	6	12
Cluster_616	Bacteria	Nitrospirae	Nitrospira	Nitrospirales	Nitrospiraceae	Nitrospira	344	31	134	28	27	11	19	2	3	7	0	0	0	29	10	23	4	7	9
Cluster_770	Bacteria	Actinobacteria	Nitriliruptoria	Euzebyales	Euzebyaceae	unknown genus	344	72	28	32	28	14	6	0	0	1	0	0	0	2	8	4	46	23	80
Cluster_750	Bacteria	Planctomycetes	Phycisphaerae	Tepidisphaerales	WD2101 soil group	unknown genus	344	36	18	17	87	53	57	0	0	0	1	0	0	16	6	8	11	19	15
Cluster_648	Bacteria	Proteobacteria	Deltaproteobacteria	Myxococcales	Archangiaceae	Anaeromyxobacter	340	5	12	2	7	4	11	39	85	60	5	7	13	21	24	16	14	2	13
Cluster_660	Bacteria	Actinobacteria	Thermoleophilia	Gaiellales	Multi-affiliation	Multi-affiliation	340	53	71	31	6	13	18	21	24	12	2	0	0	18	18	18	7	13	15
Cluster_709	Bacteria	Bacteroidetes	Bacteroidia	Cytophagales	Hymenobacteraceae	Pontibacter	340	12	56	47	18	27	19	0	1	1	46	39	34	0	4	2	15	18	1
Cluster_661	Bacteria	Actinobacteria	Actinobacteria	Streptomycetales	Streptomycetaceae	Streptomyces	340	102	23	79	37	13	6	14	4	7	0	0	0	5	5	0	4	7	34
Cluster_663	Bacteria	Actinobacteria	Acidimicrobiia	unknown order	unknown family	unknown genus	340	55	45	43	41	28	42	0	1	1	1	0	2	9	9	2	21	15	25
Cluster_904	Bacteria	Proteobacteria	Gammaproteobacteria	Steroidobacterales	Steroidobacteraceae	Steroidobacter	338	22	21	28	12	18	2	0	0	0	0	1	0	4	4	0	85	39	102
Cluster_647	Bacteria	Gemmatimonadetes	Longimicrobia	Longimicrobiales	Longimicrobiaceae	unknown genus	338	17	8	9	5	2	10	14	16	18	12	5	13	44	33	19	29	36	48
Cluster_673	Bacteria	Planctomycetes	Phycisphaerae	Tepidisphaerales	WD2101 soil group	unknown genus	337	0	17	4	14	0	3	3	0	2	4	3	6	55	67	30	36	37	56
Cluster_669	Bacteria	Planctomycetes	Phycisphaerae	Tepidisphaerales	WD2101 soil group	unknown genus	335	94	0	0	11	15	76	0	0	0	0	0	0	5	0	0	33	57	44
Cluster_614	Bacteria	Proteobacteria	Alphaproteobacteria	Sphingomonadales	Sphingomonadaceae	Sphingomonas	334	32	13	7	26	17	21	6	5	8	19	35	40	27	47	15	5	4	7
Cluster_644	Bacteria	Proteobacteria	Deltaproteobacteria	Myxococcales	Archangiaceae	Anaeromyxobacter	332	24	8	21	27	26	28	23	28	26	14	8	12	28	6	30	6	9	8
Cluster_689	Bacteria	Bacteroidetes	Bacteroidia	Cytophagales	Cytophagaceae	Rhodocytophaga	332	15	13	11	52	59	97	0	0	0	0	0	0	21	15	1	16	21	11
Cluster_672	Bacteria	Patescibacteria	Saccharimonadia	Saccharimonadales	unknown family	unknown genus	332	1	14	18	0	0	1	0	5	7	5	2	7	58	75	19	13	23	84
Cluster_670	Bacteria	Actinobacteria	Actinobacteria	Frankiales	Geodermatophilaceae	Geodermatophilus	331	7	18	19	7	7	6	12	6	8	0	0	3	23	22	18	57	69	49
Cluster_643	Bacteria	Proteobacteria	Gammaproteobacteria	1013-28-CG33	unknown family	unknown genus	331	31	36	94	72	42	54	0	0	0	0	0	0	0	0	0	1	1	0
Cluster_762	Bacteria	Proteobacteria	Alphaproteobacteria	Rhizobiales	Devosiaceae	Devosia	330	19	16	24	44	23	34	0	7	0	2	0	0	26	10	18	30	24	53
Cluster_694	Bacteria	Gemmatimonadetes	Gemmatimonadetes	Gemmatimonadales	Gemmatimonadaceae	unknown genus	330	18	48	6	6	8	7	0	0	0	0	0	0	0	0	0	75	95	67
Cluster_756	Bacteria	Gemmatimonadetes	Gemmatimonadetes	Gemmatimonadales	Gemmatimonadaceae	unknown genus	326	18	44	31	0	4	2	0	1	0	0	0	0	35	13	8	37	67	66
Cluster_839	Bacteria	Proteobacteria	Deltaproteobacteria	Myxococcales	P3OB-42	unknown genus	325	32	73	43	1	2	58	1	4	1	0	1	0	35	28	14	15	7	10
Cluster_778	Bacteria	Actinobacteria	Actinobacteria	Micrococcales	Microbacteriaceae	Agromyces	324	14	46	66	20	12	10	0	0	1	0	2	1	22	19	14	22	41	34
Cluster_761	Unclassified	Unclassified	Unclassified	Unclassified	Unclassified	Unclassified	323	39	12	4	48	31	10	0	0	0	18	14	8	22	15	40	12	20	30
Cluster_723	Bacteria	Acidobacteria	Holophagae	Subgroup 7	unknown family	unknown genus	322	29	7	0	7	39	174	1	3	1	1	1	0	24	7	19	2	3	4
Cluster_679	Bacteria	Proteobacteria	Gammaproteobacteria	Betaproteobacteriales	TRA3-20	unknown genus	321	3	0	0	0	0	0	45	59	84	19	15	23	0	1	7	17	33	15
Cluster_683	Bacteria	Proteobacteria	Deltaproteobacteria	Bdellovibrionales	Bdellovibrionaceae	Bdellovibrio	319	1	0	0	0	0	0	0	0	0	0	0	0	0	0	0	160	71	87
Cluster_641	Bacteria	Proteobacteria	Alphaproteobacteria	Rhizobiales	Multi-affiliation	Multi-affiliation	319	56	73	77	17	11	23	0	0	0	0	0	0	8	9	1	16	6	22
Cluster_646	Bacteria	Proteobacteria	Deltaproteobacteria	Myxococcales	unknown family	unknown genus	319	0	0	0	1	4	0	95	56	74	34	19	33	1	1	0	0	0	1
Cluster_685	Bacteria	Planctomycetes	vadinHA49	unknown order	unknown family	unknown genus	317	0	0	0	30	13	69	4	7	0	4	5	4	43	0	32	19	67	20
Cluster_751	Bacteria	Proteobacteria	Deltaproteobacteria	Bdellovibrionales	Bdellovibrionaceae	Bdellovibrio	316	84	30	2	41	39	37	5	2	5	10	5	9	0	0	0	18	19	10
Cluster_655	Bacteria	Actinobacteria	Acidimicrobiia	unknown order	unknown family	unknown genus	315	61	8	17	13	45	65	8	4	9	11	13	3	2	5	9	10	10	22
Cluster_649	Bacteria	Actinobacteria	Acidimicrobiia	IMCC26256	unknown family	unknown genus	315	79	165	25	4	14	15	1	1	4	0	2	0	2	1	1	0	1	0
Cluster_653	Bacteria	Proteobacteria	Gammaproteobacteria	unknown order	unknown family	unknown genus	313	37	35	44	19	11	2	10	15	12	23	13	26	10	4	19	10	10	13
Cluster_735	Bacteria	Chloroflexi	TK10	unknown order	unknown family	unknown genus	313	37	30	59	13	7	24	6	0	8	0	0	0	27	32	17	8	21	24
Cluster_702	Bacteria	Proteobacteria	Alphaproteobacteria	Sphingomonadales	Sphingomonadaceae	Altererythrobacter	312	4	4	4	2	8	9	0	0	0	0	0	5	0	0	0	149	32	95
Cluster_704	Bacteria	Proteobacteria	Alphaproteobacteria	Rhizobiales	Rhizobiaceae	Aureimonas	311	2	6	2	14	15	18	0	4	0	0	1	0	28	26	53	55	17	70
Cluster_747	Bacteria	Gemmatimonadetes	Gemmatimonadetes	Gemmatimonadales	Gemmatimonadaceae	Gemmatimonas	309	22	5	22	21	25	44	0	0	0	1	0	2	0	0	0	54	56	57
Cluster_676	Bacteria	Bacteroidetes	Bacteroidia	Chitinophagales	Chitinophagaceae	Segetibacter	308	0	0	0	0	0	0	63	72	128	9	21	15	0	0	0	0	0	0
Cluster_718	Bacteria	Verrucomicrobia	Verrucomicrobiae	Opitutales	Opitutaceae	unknown genus	308	73	19	28	19	16	26	0	0	0	0	0	0	10	0	7	45	37	28
Cluster_654	Bacteria	Proteobacteria	Alphaproteobacteria	Acetobacterales	Acetobacteraceae	Roseomonas	307	42	8	14	53	33	28	1	0	0	23	33	28	0	3	8	19	7	7
Cluster_666	Bacteria	Bacteroidetes	Bacteroidia	Cytophagales	Hymenobacteraceae	Adhaeribacter	306	0	0	0	0	0	0	0	0	0	96	80	129	0	0	0	1	0	0
Cluster_627	Bacteria	Bacteroidetes	Bacteroidia	Cytophagales	Hymenobacteraceae	Adhaeribacter	306	0	3	0	3	0	0	1	0	0	70	91	100	0	1	1	3	23	10
Cluster_688	Bacteria	Actinobacteria	Thermoleophilia	Solirubrobacterales	Solirubrobacteraceae	Multi-affiliation	306	30	14	15	8	6	3	19	48	36	6	1	4	13	10	9	22	34	28
Cluster_817	Bacteria	Actinobacteria	Multi-affiliation	Multi-affiliation	Multi-affiliation	Multi-affiliation	305	11	89	38	6	9	3	0	0	0	0	0	0	15	9	15	42	38	30
Cluster_674	Bacteria	Acidobacteria	Subgroup 6	unknown order	unknown family	unknown genus	304	0	3	3	0	0	3	1	0	1	0	0	0	114	78	55	8	26	12
Cluster_636	Bacteria	Proteobacteria	Gammaproteobacteria	Pseudomonadales	Pseudomonadaceae	Pseudomonas	303	0	12	0	3	0	0	27	0	0	107	49	54	0	0	0	51	0	0
Cluster_687	Bacteria	Actinobacteria	Acidimicrobiia	unknown order	unknown family	unknown genus	302	49	89	71	27	18	13	0	0	0	0	0	0	3	17	2	2	8	3
Cluster_690	Bacteria	Proteobacteria	Gammaproteobacteria	Legionellales	Legionellaceae	Legionella	301	4	0	0	1	3	3	0	0	0	0	0	0	8	5	10	113	27	127
Cluster_695	Bacteria	Proteobacteria	Deltaproteobacteria	Myxococcales	Vulgatibacteraceae	Vulgatibacter	300	10	0	2	16	132	134	0	0	0	0	0	0	0	0	1	5	0	0
Cluster_662	Bacteria	Actinobacteria	Rubrobacteria	Rubrobacterales	Rubrobacteriaceae	Rubrobacter	296	0	4	5	4	0	2	87	95	71	3	4	4	2	2	1	6	2	4
Cluster_693	Bacteria	Chloroflexi	KD4-96	unknown order	unknown family	unknown genus	296	23	29	36	7	6	4	7	5	0	0	2	0	15	23	12	23	49	55
Cluster_1178	Bacteria	Gemmatimonadetes	Longimicrobia	Longimicrobiales	Longimicrobiaceae	unknown genus	294	11	15	16	2	4	2	3	0	4	0	1	3	8	15	6	8	17	179
Cluster_682	Bacteria	Bacteroidetes	Bacteroidia	Sphingobacteriales	Sphingobacteriaceae	Pedobacter	293	8	0	0	50	2	0	0	0	0	147	81	4	0	0	0	0	1	0
Cluster_774	Bacteria	Planctomycetes	Planctomycetacia	Pirellulales	Pirellulaceae	Pirellula	293	0	26	2	0	4	1	0	4	4	0	0	0	11	3	24	90	38	86
Cluster_701	Bacteria	Proteobacteria	Deltaproteobacteria	Bdellovibrionales	Bacteriovoracaceae	Peredibacter	292	27	5	16	23	8	8	20	22	43	11	5	11	7	11	12	16	30	17
Cluster_876	Bacteria	Proteobacteria	Alphaproteobacteria	Rhizobiales	Xanthobacteraceae	Multi-affiliation	290	1	5	6	3	1	15	37	77	90	2	3	2	0	2	1	11	9	25
Cluster_628	Bacteria	Firmicutes	Bacilli	Bacillales	Paenibacillaceae	Saccharibacillus	289	0	0	0	0	0	0	1	0	0	99	143	46	0	0	0	0	0	0
Cluster_700	Bacteria	Chloroflexi	OLB14	unknown order	unknown family	unknown genus	289	29	35	15	2	1	13	12	30	15	3	0	1	8	13	12	16	28	56
Cluster_658	Bacteria	Bacteroidetes	Bacteroidia	Chitinophagales	unknown family	unknown genus	287	17	9	27	3	0	11	0	0	1	36	17	41	1	2	1	60	47	14
Cluster_844	Bacteria	Proteobacteria	Alphaproteobacteria	Rhizobiales	Rhizobiaceae	Mesorhizobium	285	49	47	47	7	26	20	3	3	0	1	2	1	5	3	7	25	16	23
Cluster_721	Bacteria	Proteobacteria	Deltaproteobacteria	Myxococcales	P3OB-42	unknown genus	284	29	0	166	7	2	34	0	0	0	0	0	0	9	0	7	19	3	8
Cluster_744	Bacteria	Proteobacteria	Deltaproteobacteria	Oligoflexales	0319-6G20	unknown genus	284	31	0	6	93	32	66	0	0	0	0	0	0	3	10	2	3	12	26
Cluster_771	Bacteria	Proteobacteria	Gammaproteobacteria	Cellvibrionales	Cellvibrionaceae	unknown genus	284	19	82	132	8	7	10	0	0	0	0	0	0	0	0	0	2	14	10
Cluster_781	Bacteria	Proteobacteria	Deltaproteobacteria	Myxococcales	Myxococcaceae	Aggregicoccus	282	1	1	0	68	94	39	0	0	0	5	2	3	21	6	25	7	4	6
Cluster_2163	Bacteria	Proteobacteria	Alphaproteobacteria	Sphingomonadales	Sphingomonadaceae	Multi-affiliation	282	12	21	8	11	8	12	17	24	25	16	13	16	17	26	13	14	14	15
Cluster_678	Bacteria	Planctomycetes	Planctomycetacia	Planctomycetales	unknown family	unknown genus	281	13	21	35	8	4	17	7	14	10	2	1	0	16	17	10	33	37	36
Cluster_883	Bacteria	Proteobacteria	Deltaproteobacteria	Oligoflexales	Oligoflexaceae	Oligoflexus	280	22	3	8	26	22	18	5	38	15	31	13	25	0	7	0	8	21	18
Cluster_899	Bacteria	Proteobacteria	Alphaproteobacteria	Sphingomonadales	Sphingomonadaceae	Sphingomonas	280	2	0	1	2	6	11	0	0	0	36	21	20	36	44	49	15	18	19
Cluster_742	Bacteria	Chloroflexi	Chloroflexia	Kallotenuales	AKIW781	unknown genus	278	39	8	18	14	13	14	0	0	0	0	0	0	11	9	24	41	29	58
Cluster_692	Bacteria	Cyanobacteria	Oxyphotobacteria	Chloroplast	unknown family	unknown genus	277	31	45	28	15	13	8	5	19	22	7	8	4	25	13	17	4	10	3
Cluster_897	Bacteria	Proteobacteria	Alphaproteobacteria	Sphingomonadales	Sphingomonadaceae	unknown genus	276	8	6	4	15	11	8	48	34	17	37	26	50	1	1	0	4	6	0
Cluster_719	Bacteria	Proteobacteria	Deltaproteobacteria	Bdellovibrionales	Bacteriovoracaceae	Peredibacter	276	25	14	34	0	1	12	0	7	1	0	0	0	17	0	3	55	73	34
Cluster_773	Bacteria	Chloroflexi	Chloroflexia	Kallotenuales	AKIW781	unknown genus	276	10	12	9	10	9	13	23	14	17	12	9	20	13	8	12	21	22	42
Cluster_706	Bacteria	Bacteroidetes	Bacteroidia	Cytophagales	Hymenobacteraceae	Rufibacter	275	0	0	0	0	0	0	0	0	0	42	10	30	0	0	0	122	40	31
Cluster_686	Bacteria	Cyanobacteria	Oxyphotobacteria	Nostocales	Chroococcidiopsaceae	Aliterella	274	0	0	1	0	2	0	62	116	39	7	6	13	10	7	11	0	0	0
Cluster_810	Bacteria	Proteobacteria	Gammaproteobacteria	Betaproteobacteriales	Burkholderiaceae	Multi-affiliation	274	0	0	0	0	1	0	20	4	1	67	90	84	0	0	0	2	5	0
Cluster_681	Bacteria	Actinobacteria	Thermoleophilia	Solirubrobacterales	Solirubrobacteraceae	Parviterribacter	274	2	0	3	0	0	0	69	48	62	28	9	35	0	8	2	5	0	3
Cluster_879	Bacteria	Patescibacteria	Parcubacteria	unknown order	unknown family	unknown genus	274	49	23	28	10	0	18	10	15	26	2	0	1	14	18	13	16	18	13
Cluster_659	Bacteria	Actinobacteria	Actinobacteria	Micrococcales	Micrococcaceae	Arthrobacter	273	0	4	7	12	5	7	4	1	3	45	54	53	11	16	14	18	12	7
Cluster_752	Bacteria	Proteobacteria	Deltaproteobacteria	Myxococcales	Haliangiaceae	Haliangium	273	0	8	28	11	9	31	0	4	1	0	0	0	26	8	12	33	59	43
Cluster_657	Bacteria	Bacteroidetes	Bacteroidia	Cytophagales	Hymenobacteraceae	Adhaeribacter	272	0	0	0	0	0	1	0	0	0	78	85	74	0	0	1	12	16	5
Cluster_1406	Bacteria	Gemmatimonadetes	Longimicrobia	Longimicrobiales	Longimicrobiaceae	unknown genus	272	18	34	38	11	5	16	2	7	4	5	0	0	24	24	16	18	30	20
Cluster_902	Bacteria	BRC1	unknown class	unknown order	unknown family	unknown genus	270	18	12	65	50	75	50	0	0	0	0	0	0	0	0	0	0	0	0
Cluster_738	Bacteria	Bacteroidetes	Bacteroidia	Cytophagales	Microscillaceae	unknown genus	270	109	25	6	30	30	60	0	0	0	0	0	0	0	0	0	4	2	4
Cluster_749	Bacteria	Proteobacteria	Gammaproteobacteria	Betaproteobacteriales	TRA3-20	unknown genus	269	20	5	9	4	4	12	6	9	0	0	0	1	16	24	17	49	59	34
Cluster_775	Bacteria	Bacteroidetes	Bacteroidia	Cytophagales	Spirosomaceae	unknown genus	266	1	0	0	0	0	0	0	0	1	0	0	0	18	92	151	1	2	0
Cluster_843	Bacteria	Cyanobacteria	Sericytochromatia	unknown order	unknown family	unknown genus	266	23	10	0	1	4	72	31	67	38	1	1	0	4	9	2	3	0	0
Cluster_739	Bacteria	Proteobacteria	Alphaproteobacteria	Rhizobiales	Rhizobiaceae	Allorhizobium-Neorhizobium-Pararhizobium-Rhizobium	265	2	6	3	120	62	39	0	1	0	2	4	0	0	0	0	11	2	13
Cluster_716	Bacteria	Actinobacteria	Actinobacteria	Frankiales	Geodermatophilaceae	Blastococcus	265	37	71	29	39	30	22	1	0	0	0	0	0	2	1	0	16	2	15
Cluster_722	Bacteria	Bacteroidetes	Bacteroidia	Flavobacteriales	Flavobacteriaceae	Flavobacterium	263	0	0	1	163	3	7	2	1	0	31	29	3	0	1	0	9	4	9
Cluster_730	Bacteria	Gemmatimonadetes	Longimicrobia	Longimicrobiales	Longimicrobiaceae	unknown genus	263	45	68	41	36	19	39	0	0	0	0	0	0	0	0	0	8	6	1
Cluster_727	Bacteria	Planctomycetes	Planctomycetacia	Pirellulales	Pirellulaceae	Pirellula	262	24	78	31	0	1	14	3	21	11	0	3	0	7	6	19	14	10	20
Cluster_729	Bacteria	Bacteroidetes	Bacteroidia	Chitinophagales	Chitinophagaceae	Flavisolibacter	260	0	0	0	0	0	0	2	35	13	51	61	85	0	0	0	2	10	1
Cluster_710	Bacteria	Gemmatimonadetes	Gemmatimonadetes	Gemmatimonadales	Gemmatimonadaceae	Gemmatimonas	260	0	9	0	5	1	6	1	3	2	0	0	0	100	46	20	26	36	5
Cluster_1086	Bacteria	Actinobacteria	Thermoleophilia	Gaiellales	unknown family	unknown genus	260	12	75	52	4	0	5	0	0	3	0	0	0	13	9	7	31	32	17
Cluster_711	Bacteria	Patescibacteria	Microgenomatia	unknown order	unknown family	unknown genus	260	55	64	61	12	14	6	0	0	0	0	0	0	7	3	11	5	12	10
Cluster_743	Bacteria	Gemmatimonadetes	Gemmatimonadetes	Gemmatimonadales	Gemmatimonadaceae	Gemmatimonas	258	1	0	0	0	0	0	46	72	45	17	7	2	3	7	5	18	19	16
Cluster_664	Bacteria	Proteobacteria	Alphaproteobacteria	Acetobacterales	Acetobacteraceae	Roseomonas	258	11	2	25	1	7	8	21	21	16	39	37	33	5	5	5	6	6	10
Cluster_698	Bacteria	Proteobacteria	Alphaproteobacteria	Sphingomonadales	Sphingomonadaceae	Sphingomonas	258	20	34	23	2	1	19	10	5	3	2	2	4	44	20	7	12	36	14
Cluster_833	Unclassified	Unclassified	Unclassified	Unclassified	Unclassified	Unclassified	258	35	6	5	42	38	26	1	2	0	2	0	1	50	2	27	6	13	2
Cluster_736	Bacteria	Proteobacteria	Deltaproteobacteria	Bdellovibrionales	Bdellovibrionaceae	Bdellovibrio	256	3	25	37	4	1	2	13	11	23	11	5	2	2	14	3	14	40	46
Cluster_769	Bacteria	Bacteroidetes	Bacteroidia	Cytophagales	Microscillaceae	unknown genus	256	0	243	4	0	0	2	0	0	0	0	0	0	2	0	0	1	4	0
Cluster_822	Bacteria	Proteobacteria	Alphaproteobacteria	Rhizobiales	Multi-affiliation	Multi-affiliation	255	4	9	12	24	13	27	2	2	0	9	3	4	18	10	11	21	36	50
Cluster_728	Archaea	Thaumarchaeota	Nitrososphaeria	Nitrososphaerales	Nitrososphaeraceae	Multi-affiliation	254	18	56	56	14	9	10	0	0	0	0	0	0	13	10	6	15	32	15
Cluster_782	Bacteria	Bacteroidetes	Bacteroidia	Cytophagales	Cyclobacteriaceae	unknown genus	254	22	12	2	35	38	92	0	0	1	0	0	0	2	10	0	16	10	14
Cluster_699	Bacteria	Acidobacteria	Holophagae	Subgroup 7	unknown family	unknown genus	253	2	0	0	5	0	1	35	54	66	11	4	5	4	1	20	23	15	7
Cluster_732	Bacteria	Actinobacteria	Thermoleophilia	Gaiellales	unknown family	unknown genus	253	10	164	44	11	13	11	0	0	0	0	0	0	0	0	0	0	0	0
Cluster_753	Bacteria	Planctomycetes	Planctomycetacia	Pirellulales	Pirellulaceae	unknown genus	253	26	43	50	8	8	15	2	2	1	0	0	1	11	16	20	10	24	16
Cluster_725	Bacteria	Proteobacteria	Deltaproteobacteria	Bdellovibrionales	Bdellovibrionaceae	Bdellovibrio	250	8	9	8	9	7	6	2	3	2	40	23	33	15	18	9	16	18	24
Cluster_840	Bacteria	Bacteroidetes	Bacteroidia	Flavobacteriales	Flavobacteriaceae	Flavobacterium	250	21	0	0	6	9	0	0	0	0	3	11	45	8	0	7	106	21	13
Cluster_717	Bacteria	Patescibacteria	Berkelbacteria	unknown order	unknown family	unknown genus	250	22	85	38	12	8	23	11	16	20	2	3	2	7	1	0	0	0	0
Cluster_745	Bacteria	Proteobacteria	Alphaproteobacteria	Sphingomonadales	Sphingomonadaceae	Sphingomonas	249	0	0	1	0	0	0	0	0	0	25	30	54	3	0	3	41	27	65
Cluster_734	Bacteria	Proteobacteria	Alphaproteobacteria	Paracaedibacterales	Paracaedibacteraceae	Candidatus Paracaedibacter	247	12	49	2	87	44	42	0	0	0	0	0	0	0	0	0	4	0	7
Cluster_715	Bacteria	Deinococcus-Thermus	Deinococci	Deinococcales	Deinococcaceae	Deinococcus	246	2	7	0	0	1	0	47	66	33	19	11	12	6	19	10	8	4	1
Cluster_712	Bacteria	Proteobacteria	Deltaproteobacteria	Myxococcales	BIrii41	unknown genus	246	1	8	7	0	0	1	56	85	74	1	1	0	1	3	1	0	7	0
Cluster_720	Bacteria	Bacteroidetes	Bacteroidia	Chitinophagales	Chitinophagaceae	Flavisolibacter	245	0	0	0	2	1	0	49	33	90	22	11	20	8	2	2	0	5	0
Cluster_754	Bacteria	Gemmatimonadetes	Gemmatimonadetes	Gemmatimonadales	Gemmatimonadaceae	Gemmatimonas	245	3	6	6	29	8	38	3	7	5	1	0	6	87	8	11	1	5	21
Cluster_767	Bacteria	Proteobacteria	Deltaproteobacteria	Oligoflexales	0319-6G20	unknown genus	245	0	0	0	0	0	0	51	61	88	13	12	11	0	0	0	0	9	0
Cluster_800	Bacteria	Proteobacteria	Gammaproteobacteria	Betaproteobacteriales	Burkholderiaceae	Massilia	243	4	0	1	67	46	25	0	0	0	31	26	25	0	0	0	9	6	3
Cluster_874	Bacteria	Nitrospirae	Nitrospira	Nitrospirales	Nitrospiraceae	Nitrospira	240	8	41	40	4	6	14	0	4	1	0	0	0	9	9	11	30	34	29
Cluster_864	Bacteria	Planctomycetes	Phycisphaerae	Tepidisphaerales	WD2101 soil group	unknown genus	240	4	5	13	11	5	12	1	0	0	7	7	9	28	22	12	54	20	30
Cluster_4184	Bacteria	Proteobacteria	Gammaproteobacteria	Betaproteobacteriales	Burkholderiaceae	Multi-affiliation	239	26	5	11	7	11	6	16	9	15	18	15	24	14	14	9	20	14	5
Cluster_740	Bacteria	Planctomycetes	Phycisphaerae	Tepidisphaerales	WD2101 soil group	unknown genus	239	0	2	1	0	0	0	26	41	42	14	18	13	19	7	3	22	15	16
Cluster_758	Bacteria	Cyanobacteria	Sericytochromatia	unknown order	unknown family	unknown genus	238	0	0	0	15	8	4	21	33	59	35	24	26	0	0	0	0	13	0
Cluster_714	Bacteria	Proteobacteria	Deltaproteobacteria	Bdellovibrionales	Bdellovibrionaceae	Bdellovibrio	237	0	0	0	0	0	0	0	0	0	62	48	62	9	2	6	20	16	12
Cluster_766	Bacteria	Verrucomicrobia	Verrucomicrobiae	Pedosphaerales	Pedosphaeraceae	unknown genus	237	11	33	1	2	5	16	42	60	32	7	2	3	1	6	11	2	0	3
Cluster_741	Bacteria	Gemmatimonadetes	Longimicrobia	Longimicrobiales	Longimicrobiaceae	unknown genus	233	13	5	2	9	1	7	9	19	15	9	18	13	15	7	1	44	25	21
Cluster_831	Bacteria	Actinobacteria	Actinobacteria	Corynebacteriales	Mycobacteriaceae	Mycobacterium	232	3	17	4	37	9	12	6	19	26	4	2	1	0	3	4	33	17	35
Cluster_755	Bacteria	Proteobacteria	Deltaproteobacteria	Bdellovibrionales	Bdellovibrionaceae	Bdellovibrio	231	38	2	2	5	6	25	4	24	23	24	15	16	2	1	3	10	23	8
Cluster_1019	Bacteria	Proteobacteria	Gammaproteobacteria	Betaproteobacteriales	Burkholderiaceae	Massilia	231	0	0	0	14	14	9	0	0	0	7	7	0	20	18	119	1	5	17
Cluster_772	Bacteria	Bacteroidetes	Bacteroidia	Sphingobacteriales	Sphingobacteriaceae	Multi-affiliation	231	3	0	0	50	25	50	0	0	0	0	0	0	2	1	2	7	82	9
Cluster_793	Unclassified	Unclassified	Unclassified	Unclassified	Unclassified	Unclassified	231	13	1	7	13	5	9	0	0	0	6	0	4	4	1	0	50	59	59
Cluster_733	Bacteria	Gemmatimonadetes	Longimicrobia	Longimicrobiales	Longimicrobiaceae	unknown genus	231	61	12	121	4	7	4	0	2	3	13	0	2	0	0	0	0	2	0
Cluster_797	Bacteria	Planctomycetes	Planctomycetacia	Isosphaerales	Isosphaeraceae	unknown genus	230	12	26	6	1	5	4	48	43	38	6	5	0	8	4	2	4	9	9
Cluster_765	Bacteria	Proteobacteria	Deltaproteobacteria	Oligoflexales	0319-6G20	unknown genus	229	1	1	24	21	3	18	0	0	0	0	0	0	23	13	22	17	57	29
Cluster_909	Bacteria	Actinobacteria	Acidimicrobiia	unknown order	unknown family	unknown genus	229	24	17	31	7	7	11	2	11	6	8	11	8	1	1	0	30	23	31
Cluster_768	Bacteria	Actinobacteria	Thermoleophilia	Gaiellales	unknown family	unknown genus	227	25	16	41	4	0	2	2	2	5	0	0	0	12	31	10	26	22	29
Cluster_788	Bacteria	Bacteroidetes	Bacteroidia	Cytophagales	Cyclobacteriaceae	unknown genus	226	130	22	39	10	10	15	0	0	0	0	0	0	0	0	0	0	0	0
Cluster_867	Bacteria	Proteobacteria	Deltaproteobacteria	Myxococcales	Archangiaceae	Anaeromyxobacter	224	7	34	9	4	2	9	11	30	28	6	1	4	9	3	14	3	19	31
Cluster_1025	Bacteria	Actinobacteria	Actinobacteria	Micrococcales	Intrasporangiaceae	Aquipuribacter	224	0	23	15	7	6	5	3	11	2	13	15	7	22	12	14	21	9	39
Cluster_792	Bacteria	Actinobacteria	Actinobacteria	Corynebacteriales	Corynebacteriaceae	Corynebacterium	224	20	45	7	6	5	12	12	19	20	1	4	2	9	9	13	7	4	29
Cluster_875	Bacteria	Proteobacteria	Alphaproteobacteria	Sphingomonadales	Sphingomonadaceae	Erythrobacter	224	31	1	8	14	10	22	2	5	5	37	23	43	0	0	0	6	12	5
Cluster_707	Bacteria	Proteobacteria	Deltaproteobacteria	Myxococcales	mle1-27	unknown genus	224	0	0	0	0	0	0	52	80	62	5	5	15	0	0	1	0	4	0
Cluster_795	Bacteria	Actinobacteria	Actinobacteria	Glycomycetales	Glycomycetaceae	Glycomyces	223	59	46	56	3	1	5	4	0	0	0	0	0	0	0	0	14	13	22
Cluster_944	Bacteria	Bacteroidetes	Bacteroidia	Sphingobacteriales	env.OPS 17	unknown genus	223	25	84	44	12	20	21	0	0	0	0	0	0	0	0	0	1	4	12
Cluster_1044	Bacteria	Actinobacteria	Acidimicrobiia	unknown order	unknown family	unknown genus	223	39	32	36	18	14	19	1	4	6	1	0	1	5	11	1	7	7	21
Cluster_737	Bacteria	Proteobacteria	Deltaproteobacteria	Oligoflexales	Oligoflexaceae	unknown genus	221	0	0	0	31	12	14	3	1	1	52	42	55	0	0	0	1	1	8
Cluster_789	Bacteria	Bacteroidetes	Bacteroidia	Cytophagales	Hymenobacteraceae	Adhaeribacter	220	5	12	26	2	4	3	0	2	2	0	0	1	50	43	21	15	22	12
Cluster_1017	Bacteria	Proteobacteria	Deltaproteobacteria	Myxococcales	Archangiaceae	Anaeromyxobacter	220	24	52	15	39	23	47	0	0	0	1	0	0	0	0	0	5	9	5
Cluster_978	Bacteria	Armatimonadetes	unknown class	unknown order	unknown family	unknown genus	220	23	14	11	11	16	12	12	17	14	13	5	4	10	13	16	8	9	12
Cluster_757	Archaea	Thaumarchaeota	Nitrososphaeria	Nitrososphaerales	Nitrososphaeraceae	Multi-affiliation	218	9	31	26	22	5	6	12	17	14	1	0	0	21	5	2	20	24	3
Cluster_746	Bacteria	Proteobacteria	Deltaproteobacteria	Bdellovibrionales	Bdellovibrionaceae	Bdellovibrio	216	53	30	42	39	18	9	0	0	0	0	0	0	0	0	0	5	6	14
Cluster_835	Bacteria	Proteobacteria	Deltaproteobacteria	Myxococcales	Haliangiaceae	Haliangium	216	14	1	12	6	5	6	17	13	9	21	18	10	1	6	1	11	33	32
Cluster_1157	Unclassified	Unclassified	Unclassified	Unclassified	Unclassified	Unclassified	215	16	3	16	18	14	22	1	3	7	23	28	34	3	1	0	6	20	0
Cluster_811	Bacteria	Planctomycetes	Phycisphaerae	Tepidisphaerales	WD2101 soil group	unknown genus	215	85	2	21	20	7	32	1	0	0	0	0	0	2	1	7	10	21	6
Cluster_784	Bacteria	Proteobacteria	Alphaproteobacteria	Rhodobacterales	Rhodobacteraceae	Rubellimicrobium	213	25	15	7	19	11	16	21	24	15	6	11	3	5	5	16	8	3	3
Cluster_760	Bacteria	Actinobacteria	Thermoleophilia	Solirubrobacterales	Solirubrobacteraceae	Solirubrobacter	213	22	13	18	8	6	17	1	0	0	0	0	0	37	20	31	2	16	22
Cluster_791	Bacteria	Cyanobacteria	Sericytochromatia	unknown order	unknown family	unknown genus	212	15	12	4	17	16	10	0	0	0	26	16	27	14	41	3	0	2	9
Cluster_823	Bacteria	Proteobacteria	Deltaproteobacteria	Bdellovibrionales	Bdellovibrionaceae	Bdellovibrio	211	5	8	0	5	5	18	4	10	9	18	18	13	18	23	7	9	13	28
Cluster_785	Bacteria	Proteobacteria	Deltaproteobacteria	Oligoflexales	0319-6G20	unknown genus	211	26	19	53	12	14	5	0	5	7	15	25	13	3	0	0	9	1	4
Cluster_806	Bacteria	Gemmatimonadetes	Longimicrobia	Longimicrobiales	Longimicrobiaceae	unknown genus	211	2	5	6	5	1	5	26	45	28	4	8	29	2	1	0	7	20	17
Cluster_918	Bacteria	Deinococcus-Thermus	Deinococci	Deinococcales	Deinococcaceae	Deinococcus	210	3	20	9	8	3	9	30	25	18	7	5	7	11	26	8	6	10	5
Cluster_895	Bacteria	Actinobacteria	Actinobacteria	Micrococcales	Micrococcaceae	Multi-affiliation	209	6	5	14	10	10	1	6	4	2	33	28	33	6	9	11	17	6	8
Cluster_1233	Bacteria	Actinobacteria	Rubrobacteria	Rubrobacterales	Rubrobacteriaceae	Rubrobacter	209	9	70	18	8	1	4	2	1	2	0	0	0	13	4	5	18	31	23
Cluster_780	Unclassified	Unclassified	Unclassified	Unclassified	Unclassified	Unclassified	209	6	9	36	3	1	3	21	14	10	12	9	9	11	7	4	4	17	33
Cluster_779	Bacteria	Armatimonadetes	unknown class	unknown order	unknown family	unknown genus	209	13	7	16	21	13	20	3	6	5	7	9	8	8	5	10	24	20	14
Cluster_786	Bacteria	Actinobacteria	Acidimicrobiia	unknown order	unknown family	unknown genus	209	29	43	55	2	4	9	10	2	0	1	0	0	22	12	4	5	2	9
Cluster_804	Bacteria	Proteobacteria	Gammaproteobacteria	Xanthomonadales	Xanthomonadaceae	Lysobacter	208	15	39	56	2	1	1	3	14	7	4	1	9	0	11	1	10	14	20
Cluster_790	Bacteria	Gemmatimonadetes	Longimicrobia	Longimicrobiales	Longimicrobiaceae	unknown genus	207	0	0	0	0	0	0	47	55	69	1	2	21	2	4	0	3	1	2
Cluster_794	Bacteria	Actinobacteria	Acidimicrobiia	Microtrichales	Microtrichaceae	unknown genus	206	22	2	9	15	14	15	4	6	15	13	8	7	14	21	8	17	12	4
Cluster_796	Bacteria	Actinobacteria	Actinobacteria	Micrococcales	Cellulomonadaceae	Cellulomonas	205	8	0	3	10	4	1	1	0	0	51	40	52	0	0	0	9	6	20
Cluster_888	Bacteria	Bacteroidetes	Bacteroidia	Sphingobacteriales	Sphingobacteriaceae	Pedobacter	204	25	23	0	15	24	25	0	0	0	0	0	0	13	52	1	11	8	7
Cluster_776	Bacteria	Proteobacteria	Deltaproteobacteria	Bdellovibrionales	Bacteriovoracaceae	Peredibacter	204	0	0	0	1	10	0	0	0	0	54	67	53	0	2	0	8	5	4
Cluster_821	Bacteria	Actinobacteria	Nitriliruptoria	Euzebyales	Euzebyaceae	unknown genus	203	30	36	42	12	14	6	0	0	0	0	0	0	7	9	4	13	13	17
Cluster_948	Bacteria	Proteobacteria	Deltaproteobacteria	Myxococcales	Multi-affiliation	Multi-affiliation	202	20	65	30	14	16	55	0	0	0	0	0	0	0	0	0	0	1	1
Cluster_818	Bacteria	Proteobacteria	Alphaproteobacteria	Sphingomonadales	Sphingomonadaceae	Sphingomonas	202	38	23	30	19	28	29	1	0	8	3	7	6	1	0	0	3	3	3
Cluster_826	Bacteria	Gemmatimonadetes	Longimicrobia	Longimicrobiales	Longimicrobiaceae	unknown genus	202	4	28	150	6	4	10	0	0	0	0	0	0	0	0	0	0	0	0
Cluster_815	Bacteria	Planctomycetes	Planctomycetacia	Isosphaerales	Isosphaeraceae	unknown genus	202	1	21	3	6	9	13	26	17	27	33	14	15	0	3	2	2	2	8
Cluster_802	Bacteria	Proteobacteria	Alphaproteobacteria	Sphingomonadales	Sphingomonadaceae	Sphingoaurantiacus	201	19	36	0	4	12	4	0	1	0	0	0	0	29	21	53	3	15	4
Cluster_805	Bacteria	Proteobacteria	Deltaproteobacteria	Oligoflexales	0319-6G20	unknown genus	201	5	49	17	9	3	34	0	0	0	0	0	0	35	10	12	4	13	10
Cluster_824	Bacteria	Proteobacteria	Gammaproteobacteria	Betaproteobacteriales	Burkholderiaceae	Variovorax	201	3	0	14	66	21	49	2	6	5	1	3	1	0	0	0	3	25	2
Cluster_827	Bacteria	Proteobacteria	Alphaproteobacteria	Rhodospirillales	Rhodospirillaceae	unknown genus	200	12	4	4	12	10	22	0	0	3	2	3	0	15	14	36	13	31	19
Cluster_832	Bacteria	Bacteroidetes	Bacteroidia	Cytophagales	Cyclobacteriaceae	unknown genus	200	17	0	1	34	38	64	0	0	0	8	0	1	0	0	0	13	1	23
Cluster_942	Bacteria	Bacteroidetes	Bacteroidia	Chitinophagales	Chitinophagaceae	Segetibacter	199	3	7	0	2	1	2	38	6	22	32	23	19	4	3	0	15	6	16
Cluster_798	Bacteria	Gemmatimonadetes	Longimicrobia	Longimicrobiales	Longimicrobiaceae	unknown genus	199	116	0	0	1	0	0	9	4	25	7	8	29	0	0	0	0	0	0
Cluster_829	Unclassified	Unclassified	Unclassified	Unclassified	Unclassified	Unclassified	198	8	20	17	26	13	14	4	13	6	10	4	8	11	3	14	12	7	8
Cluster_783	Bacteria	Proteobacteria	Deltaproteobacteria	Myxococcales	Polyangiaceae	Pajaroellobacter	196	0	0	3	0	0	3	50	63	43	5	6	6	0	1	2	1	6	7
Cluster_964	Bacteria	Bacteroidetes	Bacteroidia	Cytophagales	Cytophagaceae	Sporocytophaga	196	22	49	11	13	29	12	0	0	0	0	0	0	6	36	13	2	2	1
Cluster_809	Bacteria	Bacteroidetes	Bacteroidia	Cytophagales	Cytophagaceae	unknown genus	196	21	16	19	16	29	23	0	0	1	2	0	1	13	10	6	13	12	14
Cluster_912	Bacteria	Proteobacteria	Alphaproteobacteria	Sneathiellales	Sneathiellaceae	Ferrovibrio	195	89	29	37	2	4	8	0	0	2	0	1	0	0	1	0	6	6	10
Cluster_980	Bacteria	Planctomycetes	Planctomycetacia	Pirellulales	Pirellulaceae	Pirellula	194	15	29	6	7	16	49	0	0	0	0	0	0	3	6	2	28	12	21
Cluster_1160	Archaea	Thaumarchaeota	Nitrososphaeria	Nitrososphaerales	Nitrososphaeraceae	Candidatus Nitrososphaera	193	11	60	12	7	5	10	0	0	0	0	0	0	13	5	4	22	29	15
Cluster_759	Bacteria	Bacteroidetes	Bacteroidia	Flavobacteriales	Weeksellaceae	Chryseobacterium	192	0	0	0	24	10	0	3	0	0	82	63	10	0	0	0	0	0	0
Cluster_777	Bacteria	Proteobacteria	Alphaproteobacteria	Acetobacterales	Acetobacteraceae	Roseomonas	192	3	0	2	4	9	4	6	2	4	41	49	51	0	0	0	4	10	3
Cluster_799	Bacteria	Proteobacteria	Gammaproteobacteria	R7C24	unknown family	unknown genus	192	0	0	1	1	0	1	42	21	6	37	36	42	0	0	0	4	1	0
Cluster_820	Bacteria	Actinobacteria	0319-7L14	unknown order	unknown family	unknown genus	191	12	30	32	7	4	19	6	5	11	1	0	0	9	8	11	12	12	12
Cluster_816	Bacteria	Proteobacteria	Alphaproteobacteria	Acetobacterales	Acetobacteraceae	Roseomonas	190	0	0	0	0	0	0	12	8	10	42	56	59	0	0	0	3	0	0
Cluster_842	Bacteria	Cyanobacteria	Oxyphotobacteria	Chloroplast	unknown family	unknown genus	190	2	36	24	21	7	2	0	2	0	0	0	0	20	30	15	8	11	12
Cluster_803	Unclassified	Unclassified	Unclassified	Unclassified	Unclassified	Unclassified	188	0	138	3	10	1	4	0	0	0	0	0	0	3	0	6	16	4	3
Cluster_837	Bacteria	Proteobacteria	Deltaproteobacteria	Bdellovibrionales	Bdellovibrionaceae	Bdellovibrio	187	3	0	7	20	3	32	0	1	0	1	0	0	11	27	21	9	25	27
Cluster_847	Bacteria	Gemmatimonadetes	Longimicrobia	Longimicrobiales	Longimicrobiaceae	unknown genus	186	22	15	48	20	0	59	0	0	2	0	0	0	9	3	1	4	3	0
Cluster_923	Bacteria	Verrucomicrobia	Verrucomicrobiae	Chthoniobacterales	Chthoniobacteraceae	Chthoniobacter	185	13	0	8	53	49	28	0	0	0	1	2	0	0	0	0	14	5	12
Cluster_764	Bacteria	Firmicutes	Multi-affiliation	Multi-affiliation	Multi-affiliation	Multi-affiliation	184	3	0	0	0	0	0	47	0	0	40	39	44	0	0	0	11	0	0
Cluster_830	Bacteria	Proteobacteria	Gammaproteobacteria	Xanthomonadales	Xanthomonadaceae	Lysobacter	181	14	42	111	5	6	3	0	0	0	0	0	0	0	0	0	0	0	0
Cluster_849	Unclassified	Unclassified	Unclassified	Unclassified	Unclassified	Unclassified	181	29	16	11	21	20	19	0	1	1	0	1	0	4	25	12	6	3	12
Cluster_808	Bacteria	Proteobacteria	Gammaproteobacteria	Legionellales	Legionellaceae	Legionella	177	0	0	0	0	0	0	0	0	5	65	71	36	0	0	0	0	0	0
Cluster_763	Bacteria	Bacteroidetes	Bacteroidia	Sphingobacteriales	env.OPS 17	unknown genus	177	0	0	0	0	0	0	81	43	40	7	6	0	0	0	0	0	0	0
Cluster_894	Bacteria	Gemmatimonadetes	Longimicrobia	Longimicrobiales	Longimicrobiaceae	unknown genus	175	15	0	0	2	0	10	21	4	16	0	0	8	19	0	7	2	71	0
Cluster_819	Bacteria	Proteobacteria	Deltaproteobacteria	Myxococcales	mle1-27	unknown genus	172	0	0	0	0	0	0	55	36	49	9	9	14	0	0	0	0	0	0
Cluster_812	Bacteria	Proteobacteria	Alphaproteobacteria	Rhizobiales	Rhizobiaceae	Ensifer	171	8	6	75	0	5	7	14	17	15	1	2	0	0	1	1	6	9	4
Cluster_1174	Bacteria	Proteobacteria	Alphaproteobacteria	Sphingomonadales	Sphingomonadaceae	unknown genus	170	0	0	0	0	1	1	30	45	21	24	21	24	0	0	0	0	1	2
Cluster_834	Bacteria	Proteobacteria	Deltaproteobacteria	Myxococcales	Polyangiaceae	Pajaroellobacter	168	0	0	0	0	0	0	103	10	23	21	4	6	1	0	0	0	0	0
Cluster_801	Bacteria	Cyanobacteria	Oxyphotobacteria	Chloroplast	unknown family	unknown genus	167	0	0	0	3	3	0	48	44	29	19	4	7	1	2	1	3	2	1
Cluster_841	Bacteria	Proteobacteria	Gammaproteobacteria	Legionellales	Legionellaceae	Legionella	166	19	3	4	22	6	5	3	4	4	10	4	18	12	17	8	5	9	13
Cluster_825	Bacteria	Bacteroidetes	Bacteroidia	Cytophagales	Hymenobacteraceae	Hymenobacter	152	0	0	0	0	0	0	5	0	0	46	58	43	0	0	0	0	0	0
Cluster_828	Bacteria	Proteobacteria	Alphaproteobacteria	Acetobacterales	Acetobacteraceae	Roseomonas	151	0	1	3	1	0	3	5	5	13	40	29	38	1	0	1	9	1	1

## Sheet: Supp Table S1 Raw Data
Supplementary table S1
Cluster	Kingdom	Phylum	Class	Order	Family	Genus	Observation_sum	C1SN1	C1SN2	C1SN3	C1SV1	C1SV2	C1SV3	C3SN1	C3SN2	C3SN3	C3SV1	C3SV2	C3SV3	C4SN1	C4SN2	C4SN3	C4SV1	C4SV2	C4SV3
Cluster_2	Bacteria	Proteobacteria	Gammaproteobacteria	Betaproteobacteriales	Burkholderiaceae	Massilia	672899	16466	23979	32986	31436	47387	35216	20877	14310	18681	54163	59711	53493	65646	57680	55639	32443	41438	11348
Cluster_3	Bacteria	Proteobacteria	Alphaproteobacteria	Sphingomonadales	Sphingomonadaceae	Multi-affiliation	379588	28464	30194	32499	20094	13032	16187	22651	19782	23766	22086	16124	15899	21561	23444	19639	23355	20319	10492
Cluster_1	Bacteria	Gemmatimonadetes	Longimicrobia	Longimicrobiales	Longimicrobiaceae	unknown genus	318507	15455	35368	54002	14936	7924	10326	2522	4407	4388	2662	1758	2616	29872	35196	17068	29988	39457	10562
Cluster_4	Bacteria	Proteobacteria	Gammaproteobacteria	Betaproteobacteriales	Burkholderiaceae	Multi-affiliation	311679	20178	19292	14502	12849	14263	12838	16970	18036	22619	23500	24281	18789	21691	18138	15933	18123	16051	3626
Cluster_5	Bacteria	Actinobacteria	Actinobacteria	Micrococcales	Multi-affiliation	Multi-affiliation	187004	17567	12144	17405	8863	9135	8315	5667	7930	6851	11765	15098	9755	6019	5758	3597	17013	14290	9832
Cluster_7	Bacteria	Proteobacteria	Alphaproteobacteria	Sphingomonadales	Sphingomonadaceae	Sphingomonas	122913	5976	8161	11075	4534	3428	4025	3709	4313	5929	5451	4038	4503	11782	12506	7713	11168	10335	4267
Cluster_6	Bacteria	Proteobacteria	Deltaproteobacteria	Myxococcales	Myxococcaceae	Aggregicoccus	122226	4574	1235	383	22016	33883	22470	23	4	22	437	588	548	8817	4915	14527	3517	2999	1268
Cluster_20	Bacteria	Proteobacteria	Alphaproteobacteria	Rhizobiales	Beijerinckiaceae	Microvirga	116027	14787	13630	16723	5644	5871	6804	2822	3267	3572	2714	2459	2063	8050	8157	5327	5866	5601	2670
Cluster_8	Bacteria	Actinobacteria	Actinobacteria	Micrococcales	Micrococcaceae	Arthrobacter	107136	2987	3575	8711	3658	3112	2088	1924	1180	2418	12051	12070	11058	6659	6974	7003	9360	7803	4505
Cluster_9	Bacteria	Bacteroidetes	Bacteroidia	Chitinophagales	Chitinophagaceae	unknown genus	100576	648	809	656	3553	1513	2225	14	17	25	22	31	15	22712	18293	37972	4365	5071	2635
Cluster_15	Bacteria	Proteobacteria	Gammaproteobacteria	Betaproteobacteriales	Burkholderiaceae	Multi-affiliation	99725	6962	6460	6438	4946	6193	6264	7392	8536	7995	6109	6982	5661	3527	3002	2601	4807	4552	1298
Cluster_11	Bacteria	Bacteroidetes	Bacteroidia	Sphingobacteriales	Sphingobacteriaceae	unknown genus	97225	3406	5128	4189	4056	4367	3632	4316	6253	12345	10948	9948	7956	2248	3169	1647	5637	5546	2434
Cluster_10	Bacteria	Proteobacteria	Gammaproteobacteria	Betaproteobacteriales	Burkholderiaceae	Noviherbaspirillum	94168	5131	6015	3402	2532	4180	3145	6472	7018	9976	8049	9686	7484	4872	3429	2913	4564	4086	1214
Cluster_12	Bacteria	Proteobacteria	Alphaproteobacteria	Azospirillales	Azospirillaceae	Skermanella	84981	7225	3552	7121	2930	3737	3064	989	1784	1953	2149	2232	1529	10346	9357	7437	9354	6988	3234
Cluster_13	Bacteria	Proteobacteria	Alphaproteobacteria	Rhodobacterales	Rhodobacteraceae	Rubellimicrobium	83610	2110	3856	2508	2784	2879	2168	8488	9923	9593	9106	9731	8125	2567	1939	1531	2712	2240	1350
Cluster_14	Bacteria	Cyanobacteria	Oxyphotobacteria	Oxyphotobacteria Incertae Sedis	unknown family	Leptolyngbya	70836	769	2810	1622	7564	6263	1797	6433	8447	12079	6763	5554	3942	969	2590	940	901	1173	220
Cluster_25	Bacteria	Bacteroidetes	Bacteroidia	Cytophagales	Cytophagaceae	Rhodocytophaga	67770	5457	4982	7121	4203	3844	4305	3162	1828	2571	4659	4461	3317	2365	2635	2543	4948	3421	1948
Cluster_21	Bacteria	Proteobacteria	Alphaproteobacteria	Caulobacterales	Caulobacteraceae	Brevundimonas	67171	240	269	312	3472	1897	1399	17	24	3	244	198	165	17432	9547	24557	3785	2579	1031
Cluster_16	Bacteria	Proteobacteria	Alphaproteobacteria	Caulobacterales	Caulobacteraceae	Brevundimonas	66373	2042	2245	1292	9446	13083	9754	17	41	18	1636	1352	1140	3452	2726	2700	7761	4359	3309
Cluster_18	Bacteria	Proteobacteria	Gammaproteobacteria	Xanthomonadales	Xanthomonadaceae	Lysobacter	65633	5895	7732	9182	7143	6889	4622	1652	1765	1714	711	640	594	2807	4175	3688	1864	3557	1003
Cluster_17	Bacteria	Bacteroidetes	Bacteroidia	Chitinophagales	Chitinophagaceae	Cnuella	63810	1617	2460	2389	1780	1355	1530	5115	4691	7457	5465	4484	3615	5824	5838	2758	2751	3133	1548
Cluster_19	Bacteria	Actinobacteria	Actinobacteria	Frankiales	unknown family	unknown genus	62481	2645	5108	5835	770	720	823	7631	11732	8046	1111	910	1018	2885	3718	2191	2291	2673	2374
Cluster_22	Bacteria	Actinobacteria	Actinobacteria	Multi-affiliation	Multi-affiliation	Multi-affiliation	56142	3231	9739	5587	2228	2263	1895	10003	2764	2452	794	656	795	2775	3338	2088	2182	2235	1117
Cluster_23	Bacteria	Proteobacteria	Gammaproteobacteria	Acidithiobacillales	Acidithiobacillaceae	Thermithiobacillus	55638	227	167	160	179	276	156	46694	7137	465	26	19	6	73	12	4	2	34	1
Cluster_24	Bacteria	Bacteroidetes	Bacteroidia	Chitinophagales	Chitinophagaceae	Cnuella	54934	980	326	497	1495	1820	992	3989	2658	2871	12192	11386	9665	1262	1080	1137	918	1188	478
Cluster_39	Bacteria	Proteobacteria	Alphaproteobacteria	Sphingomonadales	Sphingomonadaceae	Sphingomonas	54552	5310	5010	6108	2846	2241	3107	2136	2948	2694	2042	1454	1323	2369	3011	1491	4486	4268	1708
Cluster_27	Bacteria	Bacteroidetes	Bacteroidia	Cytophagales	Hymenobacteraceae	Adhaeribacter	53760	22	121	66	127	60	67	20728	12047	4349	4323	3994	4484	202	310	439	981	1046	394
Cluster_29	Bacteria	Proteobacteria	Alphaproteobacteria	Rhizobiales	Devosiaceae	Devosia	52424	3468	2392	3309	2977	3019	2031	541	158	241	3445	2469	2339	6457	5848	6442	2821	2864	1603
Cluster_26	Bacteria	Bacteroidetes	Bacteroidia	Sphingobacteriales	Sphingobacteriaceae	Arcticibacter	52255	1816	4565	1599	7797	12941	10756	267	190	175	514	438	476	2693	1922	1235	2269	1733	869
Cluster_28	Bacteria	Cyanobacteria	Oxyphotobacteria	Nostocales	Phormidiaceae	Tychonema	50359	26	278	182	901	1002	860	14987	11344	8344	4405	4637	3211	26	38	52	25	34	7
Cluster_31	Bacteria	Proteobacteria	Alphaproteobacteria	Sphingomonadales	Sphingomonadaceae	unknown genus	48538	251	111	39	182	133	113	9850	13179	11909	3886	3821	4441	89	88	93	88	192	73
Cluster_30	Bacteria	Proteobacteria	Alphaproteobacteria	Sphingomonadales	Sphingomonadaceae	unknown genus	48301	207	403	361	124	34	78	9150	11164	10315	3563	3711	4825	911	543	1139	535	754	484
Cluster_35	Bacteria	Proteobacteria	Alphaproteobacteria	Sphingomonadales	Sphingomonadaceae	Sphingomonas	47874	2754	2807	5504	659	414	1220	3495	5788	4496	1261	1106	905	2230	2392	1313	4152	5391	1987
Cluster_34	Bacteria	Acidobacteria	Blastocatellia (Subgroup 4)	Blastocatellales	Blastocatellaceae	Blastocatella	46015	3	16	4	14	2	1	8874	9539	15990	4094	3057	3999	24	22	76	102	120	78
Cluster_60	Bacteria	Bacteroidetes	Bacteroidia	Cytophagales	Hymenobacteraceae	Hymenobacter	44306	600	1165	2894	1452	855	655	970	772	816	3255	2663	2148	7537	9015	4134	2458	2131	786
Cluster_49	Bacteria	Bacteroidetes	Bacteroidia	Cytophagales	Hymenobacteraceae	Rufibacter	44177	300	74	129	434	218	144	1598	501	775	14880	14768	9344	40	32	31	540	343	26
Cluster_43	Bacteria	Bacteroidetes	Bacteroidia	Cytophagales	Hymenobacteraceae	Adhaeribacter	42508	1524	2603	3887	1989	1673	1382	1899	1588	1942	2977	2688	1620	4564	3191	2121	2427	3316	1117
Cluster_37	Bacteria	Bacteroidetes	Bacteroidia	Cytophagales	Microscillaceae	unknown genus	41676	4080	3848	3296	3199	3314	3262	1822	2552	1472	377	263	119	3519	3677	1736	2050	1934	1156
Cluster_33	Bacteria	Bacteroidetes	Bacteroidia	Sphingobacteriales	Sphingobacteriaceae	Pedobacter	39589	2909	324	4431	4690	2962	1742	163	5	10	4238	2891	3750	1093	908	394	4041	4207	831
Cluster_32	Bacteria	Patescibacteria	Saccharimonadia	Saccharimonadales	unknown family	unknown genus	39238	999	1190	5377	1305	536	700	1158	2166	2530	2903	1728	1455	852	847	604	6495	6091	2302
Cluster_36	Bacteria	Proteobacteria	Gammaproteobacteria	Enterobacteriales	Enterobacteriaceae	Multi-affiliation	34777	88	5	108	1004	373	523	5	4	5	7186	17967	3375	2	0	0	3175	914	43
Cluster_95	Bacteria	Bacteroidetes	Bacteroidia	Chitinophagales	Chitinophagaceae	Flavitalea	31817	1961	2813	3901	1153	661	1085	1613	1335	1010	586	508	271	3089	2565	2097	3000	2977	1192
Cluster_41	Bacteria	Proteobacteria	Gammaproteobacteria	Betaproteobacteriales	Burkholderiaceae	Massilia	31802	643	106	124	9842	5442	2807	299	2	40	2778	3251	2686	58	24	520	1908	794	478
Cluster_42	Bacteria	Bacteroidetes	Bacteroidia	Cytophagales	Hymenobacteraceae	Adhaeribacter	30465	147	61	63	246	237	136	1190	503	974	9974	9150	7155	20	25	12	261	225	86
Cluster_48	Bacteria	Gemmatimonadetes	Gemmatimonadetes	Gemmatimonadales	Gemmatimonadaceae	Gemmatimonas	29661	4260	4982	6469	1570	1444	2108	93	181	137	125	107	109	1319	1463	773	2121	1560	840
Cluster_38	Bacteria	Acidobacteria	Holophagae	Subgroup 7	unknown family	unknown genus	29576	2348	1759	1974	1110	708	1397	799	999	781	275	177	108	1594	1483	1771	5979	3657	2657
Cluster_40	Bacteria	Bacteroidetes	Bacteroidia	Cytophagales	Hymenobacteraceae	Pontibacter	29236	0	1	3	68	3	2	1044	78	134	10841	10965	5992	0	2	0	38	62	3
Cluster_63	Bacteria	Proteobacteria	Alphaproteobacteria	Rhizobiales	Rhizobiaceae	Pseudorhizobium	27851	1371	495	889	3049	3997	3217	164	93	40	1296	1012	790	1346	830	2215	3498	2506	1043
Cluster_66	Bacteria	Gemmatimonadetes	Gemmatimonadetes	Gemmatimonadales	Gemmatimonadaceae	Gemmatirosa	27356	2089	980	1520	1348	1285	1549	2602	2445	2637	1466	1090	991	1844	1246	1526	1153	1098	487
Cluster_47	Bacteria	Bacteroidetes	Bacteroidia	Chitinophagales	Chitinophagaceae	Flaviaesturariibacter	27223	1741	1146	2733	1938	1674	1289	338	399	534	3354	2246	2018	1159	1215	522	1654	1935	1328
Cluster_44	Bacteria	Bacteroidetes	Bacteroidia	Cytophagales	Hymenobacteraceae	Adhaeribacter	26902	1055	1523	3986	482	422	503	358	406	375	2705	2338	1664	2874	2437	1659	2208	1072	835
Cluster_45	Bacteria	Bacteroidetes	Bacteroidia	Cytophagales	Microscillaceae	unknown genus	26007	3369	1848	1452	3636	2424	3036	3	0	1	1	1	0	1302	1363	1467	1985	2701	1418
Cluster_67	Bacteria	Actinobacteria	Actinobacteria	Micrococcales	Microbacteriaceae	Multi-affiliation	25783	2206	1620	1739	2051	1771	1310	803	204	190	1654	1745	1498	1222	1107	1529	2059	1987	1088
Cluster_46	Bacteria	Proteobacteria	Gammaproteobacteria	Pseudomonadales	Pseudomonadaceae	Pseudomonas	25507	223	130	63	262	1279	316	300	33	12	7675	6767	6964	0	0	0	1081	281	121
Cluster_81	Bacteria	Actinobacteria	Actinobacteria	Frankiales	Geodermatophilaceae	Multi-affiliation	24771	2139	1619	2388	1193	1278	1164	302	344	439	247	223	246	2770	3117	3084	1489	1568	1161
Cluster_92	Bacteria	Proteobacteria	Alphaproteobacteria	Caulobacterales	Caulobacteraceae	Brevundimonas	24503	1508	697	2204	3815	2728	1622	3	0	5	342	205	67	803	1204	1135	5090	2092	983
Cluster_100	Bacteria	Proteobacteria	Gammaproteobacteria	Betaproteobacteriales	Burkholderiaceae	Multi-affiliation	24427	498	301	268	314	318	463	3566	5026	5149	2301	1733	1824	275	374	342	751	725	199
Cluster_57	Bacteria	Proteobacteria	Alphaproteobacteria	Sphingomonadales	Sphingomonadaceae	Sphingomonas	24114	703	646	706	1336	1115	748	2280	2020	1871	3193	2930	3151	685	808	587	576	510	249
Cluster_53	Bacteria	Proteobacteria	Alphaproteobacteria	Sphingomonadales	Sphingomonadaceae	Sphingomonas	23672	7016	2983	5048	1117	684	927	278	29	2	6	4	6	1041	832	1088	922	1257	432
Cluster_50	Bacteria	Bacteroidetes	Bacteroidia	Chitinophagales	Chitinophagaceae	Parasegetibacter	23063	105	187	210	4453	8477	5728	121	38	133	55	85	138	72	103	80	1831	768	479
Cluster_52	Bacteria	Proteobacteria	Alphaproteobacteria	Rhizobiales	Devosiaceae	Multi-affiliation	22764	1811	1034	1568	1968	1936	1397	354	396	479	1203	978	935	1142	1025	1334	2193	1734	1277
Cluster_104	Bacteria	Proteobacteria	Deltaproteobacteria	Bdellovibrionales	Bacteriovoracaceae	Peredibacter	22505	4403	2783	1978	1566	1239	976	662	923	1416	444	339	306	746	605	614	1418	1504	583
Cluster_51	Bacteria	Gemmatimonadetes	Longimicrobia	Longimicrobiales	Longimicrobiaceae	unknown genus	22372	0	10	2	0	0	1	6646	9877	3034	649	698	1429	1	8	3	7	2	5
Cluster_90	Bacteria	Bacteroidetes	Bacteroidia	Cytophagales	Cytophagaceae	Rhodocytophaga	21491	571	1246	782	677	790	1419	786	734	1015	789	669	598	1335	2245	1641	2962	2395	837
Cluster_54	Bacteria	Bacteroidetes	Bacteroidia	Sphingobacteriales	Sphingobacteriaceae	Arcticibacter	21360	216	549	829	241	240	132	2	1	0	3	0	0	6121	3378	6520	1356	1278	494
Cluster_55	Bacteria	Proteobacteria	Alphaproteobacteria	Sphingomonadales	Sphingomonadaceae	Sphingoaurantiacus	20878	1180	875	1495	938	942	950	284	454	491	596	546	527	2845	1814	2370	1974	1763	834
Cluster_61	Bacteria	Bacteroidetes	Bacteroidia	Cytophagales	Hymenobacteraceae	Hymenobacter	20804	31	113	128	39	13	7	2326	1796	1876	4892	4664	4116	112	222	85	128	203	53
Cluster_73	Bacteria	Proteobacteria	Gammaproteobacteria	Pseudomonadales	Pseudomonadaceae	Pseudomonas	20779	451	38	64	3180	1607	955	73	0	9	1175	2144	880	613	2	102	7194	1779	513
Cluster_56	Bacteria	Actinobacteria	Actinobacteria	Frankiales	Geodermatophilaceae	Blastococcus	20658	1318	1721	2539	900	944	819	463	579	696	627	574	672	1582	1721	1292	2019	1383	809
Cluster_169	Bacteria	Bacteroidetes	Bacteroidia	Chitinophagales	Chitinophagaceae	Multi-affiliation	19583	261	480	94	107	73	161	805	836	1028	5639	4123	3239	982	768	163	231	500	93
Cluster_58	Bacteria	Gemmatimonadetes	Longimicrobia	Longimicrobiales	Longimicrobiaceae	unknown genus	19546	174	129	316	206	94	400	2891	3985	4039	492	486	613	974	532	487	1673	1527	528
Cluster_78	Bacteria	Acidobacteria	Blastocatellia (Subgroup 4)	Blastocatellales	Blastocatellaceae	Blastocatella	19263	6	11	9	8	6	5	3332	4029	5283	2099	1866	2215	3	2	1	167	27	194
Cluster_64	Bacteria	Proteobacteria	Alphaproteobacteria	Sphingomonadales	Sphingomonadaceae	Sphingomonas	19074	3365	5404	3942	1184	1408	2129	4	12	3	2	0	0	83	57	230	678	308	265
Cluster_122	Bacteria	Bacteroidetes	Bacteroidia	Cytophagales	Hymenobacteraceae	Adhaeribacter	18944	833	378	1075	818	560	418	628	660	1005	4152	3573	2283	318	253	180	825	727	258
Cluster_156	Bacteria	Bacteroidetes	Bacteroidia	Chitinophagales	Chitinophagaceae	Multi-affiliation	18601	1254	2174	744	1262	3117	3398	930	1218	987	899	595	503	40	65	18	563	459	375
Cluster_59	Bacteria	Proteobacteria	Gammaproteobacteria	Xanthomonadales	Xanthomonadaceae	Lysobacter	18413	1206	763	2048	820	852	798	1137	1835	953	1369	1008	1376	823	1491	647	559	503	225
Cluster_69	Bacteria	Firmicutes	Bacilli	Bacillales	Multi-affiliation	Multi-affiliation	18406	879	1364	713	715	533	577	404	16	22	3068	2698	2154	27	43	28	3132	1217	816
Cluster_128	Bacteria	Proteobacteria	Alphaproteobacteria	Sphingomonadales	Sphingomonadaceae	Sphingomonas	18082	2234	1355	1576	2166	1686	1242	67	113	119	253	222	229	717	659	494	1928	2247	775
Cluster_96	Bacteria	Proteobacteria	Gammaproteobacteria	Betaproteobacteriales	Burkholderiaceae	unknown genus	17920	22	143	158	4516	2736	1969	17	5	12	189	146	470	1225	2069	1683	886	1275	399
Cluster_108	Bacteria	Proteobacteria	Alphaproteobacteria	Sphingomonadales	Sphingomonadaceae	Multi-affiliation	17723	1361	1007	1317	674	560	551	964	1065	967	2154	1856	1971	180	124	61	1288	1162	461
Cluster_62	Bacteria	Proteobacteria	Alphaproteobacteria	Sphingomonadales	Sphingomonadaceae	Sphingomonas	17701	118	99	129	276	203	151	4603	4160	3388	1360	1319	1516	48	40	47	92	106	46
Cluster_129	Bacteria	Bacteroidetes	Bacteroidia	Cytophagales	Hymenobacteraceae	Hymenobacter	17533	20	44	46	49	32	21	438	186	192	5529	5071	4023	17	37	9	1010	488	321
Cluster_65	Bacteria	Proteobacteria	Alphaproteobacteria	Azospirillales	Azospirillaceae	Skermanella	17517	984	1148	1338	443	449	480	122	177	222	828	630	497	2189	1896	1848	1713	2024	529
Cluster_68	Bacteria	Bacteroidetes	Bacteroidia	Cytophagales	Hymenobacteraceae	Hymenobacter	17027	83	105	154	18	17	7	2	0	0	1	0	1	4215	5045	2402	3013	851	1113
Cluster_79	Bacteria	Acidobacteria	Blastocatellia (Subgroup 4)	Blastocatellales	Blastocatellaceae	Blastocatella	16964	15	31	36	11	0	9	3207	4197	5522	1190	975	982	44	54	28	334	226	103
Cluster_86	Bacteria	Proteobacteria	Alphaproteobacteria	Sphingomonadales	Sphingomonadaceae	Sphingomonas	16895	1165	1906	1174	320	234	325	1342	1944	1430	936	770	745	776	540	207	1184	1295	602
Cluster_70	Bacteria	Bacteroidetes	Bacteroidia	Cytophagales	Hymenobacteraceae	Adhaeribacter	16884	57	300	281	219	148	81	771	433	832	4099	4178	3140	59	93	43	923	918	309
Cluster_127	Bacteria	Bacteroidetes	Bacteroidia	Cytophagales	Hymenobacteraceae	Adhaeribacter	16866	652	838	1822	688	524	385	431	330	493	1992	1638	1489	717	660	275	1551	1976	405
Cluster_114	Bacteria	Gemmatimonadetes	Longimicrobia	Longimicrobiales	Longimicrobiaceae	unknown genus	16790	442	521	561	699	264	732	819	1176	1287	869	775	879	1436	900	811	1927	2060	632
Cluster_71	Bacteria	Gemmatimonadetes	Longimicrobia	Longimicrobiales	Longimicrobiaceae	unknown genus	16599	1	2	3	6	1	0	4251	4382	5369	687	870	995	5	5	8	4	4	6
Cluster_72	Bacteria	Bacteroidetes	Bacteroidia	Chitinophagales	Chitinophagaceae	Cnuella	16589	33	74	127	74	45	91	3159	3256	4750	1223	1059	1506	387	344	186	71	149	55
Cluster_75	Bacteria	Proteobacteria	Alphaproteobacteria	Rhizobiales	Beijerinckiaceae	unknown genus	16454	768	1058	1806	646	471	654	973	1570	1203	655	569	582	1029	1172	898	918	986	496
Cluster_98	Bacteria	Bacteroidetes	Bacteroidia	Cytophagales	Hymenobacteraceae	Nibribacter	16331	64	76	136	264	168	103	353	118	112	4930	4902	2873	64	91	46	1315	681	35
Cluster_83	Bacteria	Acidobacteria	Subgroup 6	unknown order	unknown family	unknown genus	16293	2497	3516	2763	500	367	485	372	539	351	56	46	51	752	697	552	1113	1140	496
Cluster_80	Bacteria	Proteobacteria	Alphaproteobacteria	Rhodobacterales	Rhodobacteraceae	Rubellimicrobium	15713	1113	2055	1608	812	788	788	892	1198	851	603	767	522	526	746	594	765	594	491
Cluster_74	Bacteria	Proteobacteria	Alphaproteobacteria	Sphingomonadales	Sphingomonadaceae	Altererythrobacter	15642	403	73	191	305	263	192	228	15	127	4048	3485	3207	31	56	40	1152	1516	310
Cluster_76	Bacteria	Actinobacteria	Acidimicrobiia	IMCC26256	unknown family	unknown genus	15279	664	1954	1244	101	100	340	2248	2947	2340	73	42	51	628	692	398	391	562	504
Cluster_87	Bacteria	Proteobacteria	Gammaproteobacteria	Pseudomonadales	Pseudomonadaceae	Pseudomonas	15226	21	10	2	13	6	15	0	0	0	4948	3717	2105	0	0	0	4214	83	92
Cluster_77	Bacteria	Gemmatimonadetes	Longimicrobia	Longimicrobiales	Longimicrobiaceae	unknown genus	15052	840	1508	677	654	232	845	746	903	738	349	331	200	1290	1183	452	1637	2080	387
Cluster_82	Bacteria	Proteobacteria	Deltaproteobacteria	Myxococcales	Multi-affiliation	Multi-affiliation	14900	1283	120	56	3176	3107	3470	24	10	43	479	379	187	345	2	497	689	752	281
Cluster_88	Bacteria	Proteobacteria	Alphaproteobacteria	Acetobacterales	Acetobacteraceae	Belnapia	14796	219	267	420	225	210	121	1138	1114	1595	944	786	854	1944	1546	1818	868	381	346
Cluster_113	Bacteria	Proteobacteria	Alphaproteobacteria	Sphingomonadales	Sphingomonadaceae	Altererythrobacter	14753	1314	234	502	851	800	503	81	60	90	2607	3437	2871	2	11	9	596	617	168
Cluster_148	Bacteria	Proteobacteria	Deltaproteobacteria	Myxococcales	Myxococcaceae	unknown genus	14603	1371	962	1049	1671	1672	2217	265	379	468	290	269	200	859	447	791	494	970	229
Cluster_85	Bacteria	Proteobacteria	Alphaproteobacteria	Sphingomonadales	Sphingomonadaceae	Sphingomonas	14309	400	369	26	790	1987	2250	946	1402	1878	641	514	577	680	473	862	166	269	79
Cluster_110	Bacteria	Bacteroidetes	Bacteroidia	Cytophagales	Hymenobacteraceae	Hymenobacter	14238	26	94	285	115	61	53	394	100	151	3945	4409	3652	78	138	53	454	167	63
Cluster_84	Bacteria	Bacteroidetes	Bacteroidia	Chitinophagales	Chitinophagaceae	Flavisolibacter	14218	39	117	84	11	1	7	1940	3148	3603	739	448	479	799	778	353	700	681	291
Cluster_103	Bacteria	Proteobacteria	Gammaproteobacteria	Acidithiobacillales	Acidithiobacillaceae	Thermithiobacillus	14055	465	1968	2527	546	1025	779	3744	1254	244	32	15	11	71	348	776	186	16	48
Cluster_102	Bacteria	Gemmatimonadetes	Gemmatimonadetes	Gemmatimonadales	Gemmatimonadaceae	Gemmatimonas	13798	716	2124	550	339	98	878	727	1313	781	82	84	55	1091	701	708	1279	1821	451
Cluster_89	Bacteria	Bacteroidetes	Bacteroidia	Flavobacteriales	Flavobacteriaceae	Flavobacterium	13715	1043	578	455	722	289	233	16	10	1	2050	961	669	117	239	332	2347	2476	1177
Cluster_93	Bacteria	Proteobacteria	Alphaproteobacteria	Sphingomonadales	Sphingomonadaceae	unknown genus	13520	1	1	2	3	3	3	1554	4687	3905	933	1037	1240	5	12	11	56	48	19
Cluster_91	Bacteria	Proteobacteria	Alphaproteobacteria	Sphingomonadales	Sphingomonadaceae	unknown genus	13507	4693	108	725	1719	1396	1187	0	9	5	53	41	78	98	61	82	1248	1340	664
Cluster_125	Bacteria	Actinobacteria	Actinobacteria	Propionibacteriales	Nocardioidaceae	Nocardioides	13148	1058	945	2018	680	605	462	288	400	319	377	393	391	803	872	504	1066	1202	765
Cluster_94	Bacteria	Bacteroidetes	Bacteroidia	Cytophagales	Hymenobacteraceae	Hymenobacter	12984	11	5	26	18	7	1	1656	1810	2529	2229	2014	1603	354	387	95	106	82	51
Cluster_97	Bacteria	Acidobacteria	Blastocatellia (Subgroup 4)	Blastocatellales	Blastocatellaceae	Blastocatella	12925	25	4	10	12	10	15	2374	3439	3834	1187	909	935	12	3	3	61	73	19
Cluster_116	Bacteria	Proteobacteria	Alphaproteobacteria	Sphingomonadales	Sphingomonadaceae	Sphingomonas	12869	732	62	1941	2679	2275	1481	126	140	32	1173	661	435	30	30	12	485	409	166
Cluster_119	Bacteria	Bacteroidetes	Bacteroidia	Cytophagales	Hymenobacteraceae	Adhaeribacter	12688	2506	333	1236	3484	2405	1478	4	1	0	250	152	101	15	17	24	349	223	110
Cluster_99	Bacteria	Bacteroidetes	Bacteroidia	Cytophagales	Microscillaceae	Ohtaekwangia	12684	989	755	90	556	457	454	11	3	13	9	4	3	162	620	421	3406	2979	1752
Cluster_126	Bacteria	Bacteroidetes	Bacteroidia	Cytophagales	Hymenobacteraceae	Pontibacter	12262	1397	1344	693	1753	1496	815	14	11	2	1348	1176	696	4	0	1	765	417	330
Cluster_101	Bacteria	FBP	unknown class	unknown order	unknown family	unknown genus	12069	116	283	567	146	61	188	1556	1393	2548	910	714	644	499	610	421	589	568	256
Cluster_261	Bacteria	Actinobacteria	Actinobacteria	Propionibacteriales	Nocardioidaceae	Nocardioides	11927	915	1102	1969	407	373	348	332	486	405	137	90	134	682	849	444	1058	1226	970
Cluster_185	Bacteria	Proteobacteria	Alphaproteobacteria	Caulobacterales	Caulobacteraceae	Phenylobacterium	11722	2422	315	1450	1049	1205	1065	199	140	129	460	400	445	310	143	182	739	752	317
Cluster_105	Bacteria	Proteobacteria	Gammaproteobacteria	Betaproteobacteriales	Burkholderiaceae	Rhizobacter	11337	465	73	207	3900	2137	2210	39	8	7	189	118	111	53	165	15	1051	364	225
Cluster_106	Bacteria	Actinobacteria	Acidimicrobiia	Microtrichales	Ilumatobacteraceae	unknown genus	11332	175	210	216	7	6	54	2056	3015	2726	26	35	36	360	282	145	623	787	573
Cluster_141	Bacteria	Cyanobacteria	Oxyphotobacteria	Chloroplast	unknown family	unknown genus	11009	93	633	778	500	578	443	65	167	255	233	951	384	596	495	444	1746	2099	549
Cluster_107	Bacteria	Patescibacteria	Saccharimonadia	Saccharimonadales	unknown family	unknown genus	11002	240	526	488	124	58	86	95	166	175	92	69	184	2450	1654	1199	1690	1126	580
Cluster_111	Bacteria	Proteobacteria	Alphaproteobacteria	Sphingomonadales	Sphingomonadaceae	unknown genus	10764	0	0	10	12	0	1	2280	2741	2788	859	750	931	55	32	42	148	61	54
Cluster_118	Bacteria	Proteobacteria	Alphaproteobacteria	Rhodobacterales	Rhodobacteraceae	Rubellimicrobium	10703	1106	2412	813	955	700	635	168	193	103	147	146	166	452	600	500	532	719	356
Cluster_140	Bacteria	Proteobacteria	Alphaproteobacteria	Acetobacterales	Acetobacteraceae	Roseomonas	10657	252	766	1177	195	176	140	636	784	1019	984	857	923	576	556	435	483	473	225
Cluster_109	Bacteria	Acidobacteria	Subgroup 6	unknown order	unknown family	unknown genus	10562	2292	1076	1657	415	270	601	3	9	3	1	0	0	1373	923	671	442	619	207
Cluster_209	Bacteria	Firmicutes	Bacilli	Bacillales	Paenibacillaceae	Paenibacillus	10506	164	517	670	773	576	413	655	610	503	1165	1032	720	524	436	503	536	427	282
Cluster_217	Bacteria	Bacteroidetes	Bacteroidia	Cytophagales	Hymenobacteraceae	Adhaeribacter	10436	2046	281	1200	1761	1260	812	34	12	19	483	497	260	34	33	19	862	550	273
Cluster_112	Bacteria	Verrucomicrobia	Verrucomicrobiae	Chthoniobacterales	Chthoniobacteraceae	Chthoniobacter	10113	1471	502	718	1245	1507	923	35	56	89	471	392	306	506	394	433	493	367	205
Cluster_135	Bacteria	Acidobacteria	Blastocatellia (Subgroup 4)	Blastocatellales	Blastocatellaceae	Multi-affiliation	9987	7	16	7	39	6	15	1560	1391	1807	2154	1419	1292	4	3	14	106	117	30
Cluster_115	Bacteria	Verrucomicrobia	Verrucomicrobiae	Chthoniobacterales	Chthoniobacteraceae	Chthoniobacter	9794	986	598	1001	399	272	264	119	287	272	1628	882	675	263	282	211	630	669	356
Cluster_117	Bacteria	Acidobacteria	Holophagae	Subgroup 7	unknown family	unknown genus	9741	26	5	202	150	57	212	1286	2030	2340	201	165	109	339	179	299	1077	723	341
Cluster_121	Bacteria	Deinococcus-Thermus	Deinococci	Deinococcales	Trueperaceae	Truepera	9700	762	1078	1827	348	291	188	473	635	793	516	442	390	348	323	196	428	458	204
Cluster_120	Bacteria	Actinobacteria	0319-7L14	unknown order	unknown family	unknown genus	9673	1602	1791	2187	178	191	321	152	259	164	13	9	0	614	577	370	398	417	430
Cluster_172	Bacteria	Bacteroidetes	Bacteroidia	Cytophagales	Hymenobacteraceae	Adhaeribacter	9559	203	269	1103	224	189	128	172	173	207	225	228	107	1534	1197	1244	1162	737	457
Cluster_166	Bacteria	Proteobacteria	Deltaproteobacteria	Bdellovibrionales	Bacteriovoracaceae	Peredibacter	9538	769	414	585	1505	1505	883	0	18	17	248	253	120	789	735	597	339	577	184
Cluster_163	Bacteria	Gemmatimonadetes	Gemmatimonadetes	Gemmatimonadales	Gemmatimonadaceae	Gemmatimonas	9288	501	1646	733	697	230	646	394	598	372	209	171	166	579	476	268	736	602	264
Cluster_183	Bacteria	Proteobacteria	Alphaproteobacteria	Rhizobiales	Devosiaceae	Devosia	9282	1063	597	546	610	741	912	5	20	3	48	42	24	1046	756	1576	451	547	295
Cluster_124	Bacteria	Proteobacteria	Alphaproteobacteria	Sphingomonadales	Sphingomonadaceae	Sphingomonas	9149	1644	975	1131	613	391	585	49	73	63	60	30	46	844	858	558	473	553	203
Cluster_179	Bacteria	Proteobacteria	Gammaproteobacteria	Xanthomonadales	Xanthomonadaceae	Lysobacter	9025	857	1616	1303	2340	1699	960	56	11	0	32	22	25	12	13	9	24	34	12
Cluster_123	Bacteria	Gemmatimonadetes	Gemmatimonadetes	Gemmatimonadales	Gemmatimonadaceae	unknown genus	8997	264	1745	173	0	7	28	1396	2658	1148	99	23	10	157	166	104	397	382	240
Cluster_134	Bacteria	Proteobacteria	Alphaproteobacteria	Sphingomonadales	Sphingomonadaceae	Altererythrobacter	8961	247	225	352	291	270	223	438	453	525	1798	1552	1487	62	59	45	357	382	195
Cluster_130	Bacteria	Proteobacteria	Deltaproteobacteria	Myxococcales	Myxococcaceae	Multi-affiliation	8657	2004	222	2388	1195	387	952	0	5	0	38	50	26	241	27	84	512	369	157
Cluster_136	Bacteria	Acidobacteria	Blastocatellia (Subgroup 4)	Blastocatellales	Blastocatellaceae	Blastocatella	8626	12	0	0	0	0	0	1789	2762	2344	578	435	431	24	11	4	73	142	21
Cluster_132	Bacteria	Bacteroidetes	Bacteroidia	Cytophagales	Hymenobacteraceae	Hymenobacter	8617	23	52	180	129	77	46	569	67	94	2407	2487	1901	62	40	42	261	123	57
Cluster_227	Bacteria	Gemmatimonadetes	Longimicrobia	Longimicrobiales	Longimicrobiaceae	unknown genus	8568	1824	858	1335	444	268	440	15	39	31	70	26	32	148	170	123	1110	1296	339
Cluster_131	Bacteria	Proteobacteria	Gammaproteobacteria	Betaproteobacteriales	Methylophilaceae	unknown genus	8503	1283	176	163	891	1015	1451	0	0	0	6	6	3	134	162	163	1433	1072	545
Cluster_133	Bacteria	Proteobacteria	Alphaproteobacteria	Rhizobiales	Beijerinckiaceae	unknown genus	8483	0	0	8	10	23	22	1573	2163	2416	566	592	537	20	36	32	279	98	108
Cluster_147	Bacteria	Planctomycetes	Phycisphaerae	Tepidisphaerales	WD2101 soil group	unknown genus	8470	2527	425	2185	746	435	552	0	8	7	33	27	12	166	178	82	576	284	227
Cluster_138	Bacteria	Bacteroidetes	Bacteroidia	Cytophagales	Hymenobacteraceae	Adhaeribacter	8378	0	0	0	4	1	0	297	76	70	2651	1885	3393	0	0	0	0	1	0
Cluster_164	Bacteria	Actinobacteria	Actinobacteria	Propionibacteriales	Nocardioidaceae	Marmoricola	8356	992	1833	2301	873	717	672	49	69	30	23	15	10	84	174	67	160	175	112
Cluster_137	Bacteria	Bacteroidetes	Bacteroidia	Cytophagales	Microscillaceae	unknown genus	8327	6	208	47	1220	659	1079	0	0	0	0	0	0	1091	436	606	951	1335	689
Cluster_331	Bacteria	Proteobacteria	Gammaproteobacteria	Betaproteobacteriales	Burkholderiaceae	Massilia	8271	148	193	232	371	680	289	240	131	206	1097	1285	1094	608	449	390	391	387	80
Cluster_145	Bacteria	Proteobacteria	Gammaproteobacteria	Betaproteobacteriales	Burkholderiaceae	Methylibium	8246	544	2274	777	263	207	376	359	605	615	101	101	81	420	428	356	325	345	69
Cluster_139	Bacteria	Bacteroidetes	Bacteroidia	Cytophagales	Hymenobacteraceae	Hymenobacter	8061	0	0	0	1	0	0	2072	2651	2914	136	104	169	0	2	0	2	0	10
Cluster_162	Bacteria	Bacteroidetes	Bacteroidia	Chitinophagales	Chitinophagaceae	Flavisolibacter	8054	19	43	45	48	20	69	965	1225	1922	972	661	851	188	177	74	187	490	98
Cluster_168	Bacteria	Proteobacteria	Alphaproteobacteria	Rhizobiales	Devosiaceae	Devosia	8028	964	320	212	1231	1442	996	4	3	2	89	55	58	142	200	216	1136	560	398
Cluster_222	Bacteria	Actinobacteria	Actinobacteria	Propionibacteriales	Nocardioidaceae	Multi-affiliation	8022	648	930	1334	429	543	348	326	585	278	251	240	233	251	278	209	410	421	308
Cluster_149	Bacteria	Proteobacteria	Alphaproteobacteria	Sphingomonadales	Sphingomonadaceae	Sphingomonas	7981	675	778	235	1344	1059	798	177	187	201	495	454	355	206	229	257	216	239	76
Cluster_203	Bacteria	Bacteroidetes	Bacteroidia	Chitinophagales	Chitinophagaceae	unknown genus	7970	74	14	356	911	921	1177	13	14	3	23	11	21	307	288	58	2157	1107	515
Cluster_142	Bacteria	Bacteroidetes	Bacteroidia	Cytophagales	Hymenobacteraceae	Hymenobacter	7901	0	0	3	7	1	0	691	110	228	2696	2139	1965	3	6	0	34	16	2
Cluster_155	Bacteria	Proteobacteria	Alphaproteobacteria	Acetobacterales	Acetobacteraceae	Rubritepida	7835	5	13	70	2	3	1	1354	1433	2040	836	960	963	22	2	11	59	31	30
Cluster_153	Bacteria	Planctomycetes	Planctomycetacia	Pirellulales	Pirellulaceae	Pirellula	7824	1084	1116	1328	512	439	423	318	534	456	123	49	37	142	77	166	383	441	196
Cluster_143	Bacteria	Cyanobacteria	Sericytochromatia	unknown order	unknown family	unknown genus	7773	944	863	1130	184	188	188	386	859	724	173	147	125	281	284	308	359	428	202
Cluster_188	Bacteria	Bacteroidetes	Bacteroidia	Cytophagales	Hymenobacteraceae	Rufibacter	7733	2	0	0	11	1	0	34	3	7	2541	2425	2693	0	0	0	4	8	4
Cluster_180	Bacteria	Bacteroidetes	Bacteroidia	Cytophagales	Cyclobacteriaceae	unknown genus	7704	306	329	234	238	671	765	269	254	579	109	96	94	981	1301	632	506	249	91
Cluster_144	Bacteria	Proteobacteria	Gammaproteobacteria	Cellvibrionales	Cellvibrionaceae	Cellvibrio	7682	1726	97	93	635	277	242	0	0	0	1	2	0	0	3	0	2592	1481	533
Cluster_159	Bacteria	Proteobacteria	Alphaproteobacteria	Sphingomonadales	Sphingomonadaceae	Altererythrobacter	7671	424	501	548	217	376	231	234	348	212	1216	1269	1002	39	16	23	396	464	155
Cluster_276	Bacteria	Actinobacteria	Thermoleophilia	Solirubrobacterales	Solirubrobacteraceae	Parviterribacter	7544	653	564	978	382	259	336	300	306	370	150	104	117	427	425	374	779	683	337
Cluster_146	Bacteria	Proteobacteria	Alphaproteobacteria	Sphingomonadales	Sphingomonadaceae	Sphingomonas	7529	12	23	30	7	3	13	1985	1498	1017	1061	938	742	69	63	13	16	36	3
Cluster_182	Bacteria	Bacteroidetes	Bacteroidia	Cytophagales	Hymenobacteraceae	Pontibacter	7515	5	10	91	9	2	2	354	4	4	2354	2651	1881	0	0	0	99	40	9
Cluster_154	Bacteria	Bacteroidetes	Bacteroidia	Cytophagales	Hymenobacteraceae	Hymenobacter	7426	29	67	63	34	5	5	638	354	506	2082	1889	1419	34	28	24	118	99	32
Cluster_150	Bacteria	Actinobacteria	Actinobacteria	Frankiales	Geodermatophilaceae	Geodermatophilus	7411	310	264	507	297	278	126	71	61	142	55	55	59	1029	1175	1478	496	588	420
Cluster_151	Bacteria	Bacteroidetes	Bacteroidia	Cytophagales	Hymenobacteraceae	Hymenobacter	7372	0	1	10	16	10	3	226	75	101	2371	2252	1599	21	37	6	339	178	127
Cluster_221	Bacteria	Bacteroidetes	Bacteroidia	Cytophagales	Spirosomaceae	unknown genus	7342	41	15	45	56	30	28	1409	1332	1292	796	455	636	319	518	154	97	90	29
Cluster_152	Bacteria	Bacteroidetes	Bacteroidia	Cytophagales	Spirosomaceae	Dyadobacter	7198	42	9	28	391	318	110	154	30	65	1736	1534	1051	120	187	106	657	365	295
Cluster_157	Bacteria	Bacteroidetes	Bacteroidia	Cytophagales	Hymenobacteraceae	Adhaeribacter	7165	408	903	1105	112	74	41	506	579	935	779	748	673	22	48	6	95	88	43
Cluster_210	Bacteria	Actinobacteria	Acidimicrobiia	unknown order	unknown family	unknown genus	7154	409	891	940	145	159	152	656	1013	893	136	117	73	273	215	145	310	373	254
Cluster_165	Bacteria	Gemmatimonadetes	S0134 terrestrial group	unknown order	unknown family	unknown genus	7149	161	284	91	9	3	167	1118	2314	1438	159	45	21	345	187	239	274	257	37
Cluster_249	Bacteria	Bacteroidetes	Bacteroidia	Cytophagales	Cyclobacteriaceae	unknown genus	7101	387	342	160	671	1058	1408	113	183	174	68	36	37	147	133	110	930	529	615
Cluster_173	Bacteria	Bacteroidetes	Bacteroidia	Chitinophagales	Chitinophagaceae	Flaviaesturariibacter	7063	28	1	21	73	44	30	127	96	158	2856	2079	1511	8	6	4	6	14	1
Cluster_158	Archaea	Euryarchaeota	Thermoplasmata	Marine Group II	unknown family	unknown genus	7053	163	4001	1354	13	68	83	0	4	0	0	0	0	615	455	194	7	89	7
Cluster_175	Bacteria	Proteobacteria	Gammaproteobacteria	Xanthomonadales	Xanthomonadaceae	Pseudoxanthomonas	6982	117	274	190	46	38	43	37	13	15	2	2	4	1	43	2	3070	2027	1058
Cluster_160	Bacteria	Bacteroidetes	Bacteroidia	Cytophagales	Cytophagaceae	Cytophaga	6981	903	540	381	468	1469	1087	0	0	0	15	5	12	79	45	230	710	636	401
Cluster_167	Bacteria	Bacteroidetes	Bacteroidia	Chitinophagales	Chitinophagaceae	Flavisolibacter	6969	5	3	1	1	0	2	1265	938	2245	878	722	760	9	17	1	48	56	18
Cluster_212	Bacteria	Proteobacteria	Gammaproteobacteria	Oceanospirillales	Pseudohongiellaceae	unknown genus	6935	636	458	837	332	478	1134	136	311	230	75	50	15	210	112	119	626	941	235
Cluster_161	Bacteria	Gemmatimonadetes	Longimicrobia	Longimicrobiales	Longimicrobiaceae	unknown genus	6919	581	393	540	729	362	606	44	51	50	179	117	127	628	475	413	718	721	185
Cluster_170	Bacteria	Actinobacteria	Actinobacteria	Propionibacteriales	Nocardioidaceae	Nocardioides	6700	72	332	786	39	54	16	623	760	1097	392	330	416	345	392	215	256	304	271
Cluster_171	Bacteria	Cyanobacteria	Oxyphotobacteria	Chloroplast	unknown family	unknown genus	6684	127	880	1506	160	109	119	114	86	230	63	19	29	735	635	441	650	434	347
Cluster_215	Bacteria	Bacteroidetes	Bacteroidia	Chitinophagales	Chitinophagaceae	unknown genus	6676	117	47	58	75	30	59	950	996	1516	887	563	583	144	153	90	246	106	56
Cluster_240	Bacteria	Bacteroidetes	Bacteroidia	Cytophagales	Microscillaceae	unknown genus	6472	47	49	278	1453	1140	1086	4	19	13	18	5	9	663	111	477	288	400	412
Cluster_174	Bacteria	Gemmatimonadetes	Longimicrobia	Longimicrobiales	Longimicrobiaceae	unknown genus	6455	344	479	319	294	119	232	633	996	1151	52	98	84	447	176	203	377	388	63
Cluster_176	Bacteria	Bacteroidetes	Bacteroidia	Chitinophagales	Chitinophagaceae	Cnuella	6436	0	0	0	12	3	0	1153	1132	1749	976	695	709	1	2	2	0	2	0
Cluster_202	Bacteria	Actinobacteria	Actinobacteria	Pseudonocardiales	Pseudonocardiaceae	Lechevalieria	6419	752	123	175	541	265	779	293	273	275	218	188	153	118	256	100	825	786	299
Cluster_177	Bacteria	Proteobacteria	Alphaproteobacteria	Acetobacterales	Acetobacteraceae	Roseomonas	6394	364	452	803	313	272	199	172	206	398	212	220	186	696	652	554	310	283	102
Cluster_178	Bacteria	Proteobacteria	Alphaproteobacteria	Rhodobacterales	Rhodobacteraceae	Paracoccus	6278	1	11	0	16	8	4	140	0	6	2180	2465	1061	0	3	3	350	10	20
Cluster_230	Bacteria	Bacteroidetes	Bacteroidia	Cytophagales	Hymenobacteraceae	Adhaeribacter	6221	0	18	2	14	2	4	775	419	664	1279	924	1766	40	44	57	114	63	36
Cluster_184	Bacteria	Bacteroidetes	Bacteroidia	Cytophagales	Hymenobacteraceae	Hymenobacter	6198	2	0	0	1	0	0	1110	1478	1493	732	591	765	1	12	0	2	8	3
Cluster_181	Bacteria	Proteobacteria	Deltaproteobacteria	Myxococcales	Myxococcaceae	unknown genus	6154	292	21	33	310	1665	3471	1	0	6	8	6	7	24	25	30	69	157	29
Cluster_296	Bacteria	Bacteroidetes	Bacteroidia	Cytophagales	Hymenobacteraceae	Adhaeribacter	6131	27	4	20	367	328	191	16	3	0	1180	1201	1322	5	7	2	618	586	254
Cluster_187	Bacteria	Verrucomicrobia	Verrucomicrobiae	Opitutales	Opitutaceae	unknown genus	6130	1264	135	145	650	755	494	0	0	0	0	0	0	157	49	385	1040	632	424
Cluster_199	Bacteria	Proteobacteria	Alphaproteobacteria	Caulobacterales	Caulobacteraceae	Multi-affiliation	6120	332	39	195	469	415	313	160	79	152	984	777	747	256	53	190	391	363	205
Cluster_243	Bacteria	Proteobacteria	Alphaproteobacteria	Sphingomonadales	Sphingomonadaceae	Sphingomonas	6055	2185	1619	753	244	172	135	0	1	1	5	1	1	51	256	8	251	275	97
Cluster_198	Bacteria	Bacteroidetes	Bacteroidia	Cytophagales	Cytophagaceae	Multi-affiliation	6038	14	9	7	13	9	12	272	138	145	1893	2003	1195	19	26	10	128	65	80
Cluster_186	Bacteria	Actinobacteria	Thermoleophilia	Solirubrobacterales	Solirubrobacteraceae	unknown genus	6024	37	163	216	37	13	41	1345	1866	1545	29	21	23	66	177	102	85	149	109
Cluster_190	Bacteria	Bacteroidetes	Bacteroidia	Cytophagales	Hymenobacteraceae	Adhaeribacter	5966	37	5	0	41	24	17	2	4	0	1329	1370	1606	4	0	3	873	510	141
Cluster_194	Bacteria	Proteobacteria	Gammaproteobacteria	Betaproteobacteriales	Hydrogenophilaceae	Thiobacillus	5920	474	136	211	383	608	423	1005	2264	182	86	79	14	6	7	0	17	7	18
Cluster_226	Bacteria	Gemmatimonadetes	Longimicrobia	Longimicrobiales	Longimicrobiaceae	unknown genus	5909	179	256	182	144	41	100	375	509	568	549	462	634	187	230	75	551	794	73
Cluster_189	Bacteria	Bacteroidetes	Bacteroidia	Chitinophagales	Chitinophagaceae	Ferruginibacter	5856	104	115	234	54	14	213	167	314	217	119	53	43	678	453	366	976	1385	351
Cluster_195	Bacteria	Bacteroidetes	Bacteroidia	Cytophagales	Hymenobacteraceae	Rufibacter	5819	3	4	0	67	13	24	8	0	0	1967	1263	1368	6	0	4	751	330	11
Cluster_193	Bacteria	Proteobacteria	Alphaproteobacteria	Acetobacterales	Acetobacteraceae	Belnapia	5791	458	448	563	298	313	242	182	135	160	332	287	312	484	423	288	411	296	159
Cluster_192	Bacteria	Actinobacteria	Actinobacteria	Frankiales	Geodermatophilaceae	Blastococcus	5791	1184	356	876	428	333	332	75	88	107	243	251	217	27	47	51	528	357	291
Cluster_191	Bacteria	Deinococcus-Thermus	Deinococci	Deinococcales	Trueperaceae	Truepera	5790	340	404	1521	345	252	188	68	91	98	226	160	118	197	235	178	537	530	302
Cluster_281	Bacteria	Proteobacteria	Deltaproteobacteria	Bdellovibrionales	Bdellovibrionaceae	Bdellovibrio	5782	346	463	754	115	63	104	325	546	854	341	193	212	298	312	191	255	266	144
Cluster_196	Bacteria	Gemmatimonadetes	Longimicrobia	Longimicrobiales	Longimicrobiaceae	unknown genus	5768	452	763	405	72	53	171	509	705	749	148	120	112	303	206	84	359	382	175
Cluster_200	Bacteria	Bacteroidetes	Bacteroidia	Cytophagales	Microscillaceae	unknown genus	5698	1084	1140	1292	158	274	164	0	0	0	0	1	0	620	307	208	124	207	119
Cluster_220	Bacteria	Actinobacteria	Actinobacteria	Propionibacteriales	Nocardioidaceae	Nocardioides	5684	125	119	436	274	246	230	49	57	129	232	200	245	710	541	605	502	567	417
Cluster_201	Bacteria	Verrucomicrobia	Verrucomicrobiae	Opitutales	Opitutaceae	Opitutus	5656	38	6	3	802	2338	2287	0	0	0	0	2	0	40	0	46	34	53	7
Cluster_197	Bacteria	Proteobacteria	Deltaproteobacteria	Bdellovibrionales	Bdellovibrionaceae	Bdellovibrio	5625	131	127	96	87	89	103	620	635	785	776	509	571	204	211	109	178	241	153
Cluster_204	Bacteria	Bacteroidetes	Bacteroidia	Sphingobacteriales	Sphingobacteriaceae	Pedobacter	5505	17	212	207	404	203	301	106	110	292	714	467	371	314	215	160	541	560	311
Cluster_206	Bacteria	Chloroflexi	Gitt-GS-136	unknown order	unknown family	unknown genus	5454	364	1255	1494	163	181	228	195	334	219	14	6	7	184	157	84	172	287	110
Cluster_205	Bacteria	Acidobacteria	Subgroup 6	unknown order	unknown family	unknown genus	5413	264	181	410	7	5	51	597	647	640	47	19	10	244	145	140	833	867	306
Cluster_310	Bacteria	Bacteroidetes	Bacteroidia	Sphingobacteriales	Sphingobacteriaceae	Arcticibacter	5363	230	35	172	961	498	188	46	11	21	852	697	541	75	55	24	275	486	196
Cluster_211	Bacteria	Bacteroidetes	Bacteroidia	Flavobacteriales	Weeksellaceae	Chryseobacterium	5305	390	0	150	48	16	118	0	0	0	1237	401	35	0	0	0	2224	578	108
Cluster_228	Bacteria	Actinobacteria	Actinobacteria	Frankiales	Geodermatophilaceae	Blastococcus	5287	1229	373	579	491	373	374	44	62	86	201	190	225	112	83	72	344	243	206
Cluster_207	Bacteria	Proteobacteria	Gammaproteobacteria	Betaproteobacteriales	TRA3-20	unknown genus	5282	138	171	293	83	38	154	378	746	572	145	135	93	401	286	320	530	597	202
Cluster_322	Bacteria	Proteobacteria	Deltaproteobacteria	Bdellovibrionales	Bdellovibrionaceae	Bdellovibrio	5224	114	53	131	66	54	63	905	929	1215	372	229	312	103	102	61	119	275	121
Cluster_235	Bacteria	Bacteroidetes	Bacteroidia	Sphingobacteriales	unknown family	unknown genus	5223	350	313	278	1788	1210	736	1	0	0	6	4	1	10	20	2	175	247	82
Cluster_208	Bacteria	Chloroflexi	Chloroflexia	Thermomicrobiales	AKYG1722	unknown genus	5215	933	658	752	341	323	434	19	21	0	4	2	2	310	295	324	336	370	91
Cluster_214	Bacteria	Proteobacteria	Deltaproteobacteria	Bdellovibrionales	Bacteriovoracaceae	Peredibacter	5037	84	29	77	573	754	187	8	2	4	1011	1203	679	8	10	1	262	106	39
Cluster_219	Bacteria	Planctomycetes	Phycisphaerae	Tepidisphaerales	WD2101 soil group	unknown genus	5010	754	546	815	248	141	245	0	6	0	4	0	2	569	394	234	379	523	150
Cluster_216	Bacteria	Proteobacteria	Alphaproteobacteria	Sphingomonadales	Sphingomonadaceae	Sphingomonas	4927	44	22	38	42	30	15	64	20	20	1297	1372	1168	1	2	2	400	218	172
Cluster_218	Bacteria	Proteobacteria	Alphaproteobacteria	Sphingomonadales	Sphingomonadaceae	Sphingomonas	4914	412	700	84	483	425	320	256	304	409	418	374	340	50	91	66	63	87	32
Cluster_225	Bacteria	Bacteroidetes	Bacteroidia	Cytophagales	Hymenobacteraceae	Pontibacter	4839	0	0	0	4	0	0	18	11	0	1827	2221	758	0	0	0	0	0	0
Cluster_311	Bacteria	Gemmatimonadetes	Longimicrobia	Longimicrobiales	Longimicrobiaceae	Longimicrobium	4827	409	92	56	65	46	39	213	233	907	602	812	935	1	3	2	203	187	22
Cluster_223	Bacteria	Bacteroidetes	Bacteroidia	Cytophagales	Multi-affiliation	Multi-affiliation	4822	0	0	0	0	0	0	2128	1094	560	357	389	292	0	1	1	0	0	0
Cluster_224	Bacteria	Proteobacteria	Gammaproteobacteria	Xanthomonadales	Xanthomonadaceae	Arenimonas	4785	885	788	2155	308	306	259	0	0	0	2	1	0	0	0	0	23	53	5
Cluster_346	Bacteria	Proteobacteria	Alphaproteobacteria	Rhizobiales	Beijerinckiaceae	unknown genus	4757	61	32	53	39	38	60	639	640	675	206	182	161	480	364	578	185	195	169
Cluster_229	Bacteria	Proteobacteria	Alphaproteobacteria	Acetobacterales	Acetobacteraceae	Roseomonas	4741	308	214	485	186	141	120	119	71	100	539	632	476	330	208	291	286	167	68
Cluster_237	Bacteria	BRC1	unknown class	unknown order	unknown family	unknown genus	4705	812	368	951	456	352	363	0	0	0	2	3	2	43	36	15	527	510	265
Cluster_292	Bacteria	Proteobacteria	Alphaproteobacteria	Sphingomonadales	Sphingomonadaceae	Multi-affiliation	4621	63	21	33	247	251	264	198	285	214	760	738	660	23	29	44	399	254	138
Cluster_251	Bacteria	Bacteroidetes	Bacteroidia	Cytophagales	Cyclobacteriaceae	unknown genus	4614	451	973	413	181	193	229	48	69	106	66	33	57	492	465	185	243	323	87
Cluster_231	Bacteria	Armatimonadetes	Armatimonadia	Armatimonadales	unknown family	unknown genus	4607	231	249	512	187	212	109	215	275	217	311	233	214	315	325	225	306	344	127
Cluster_233	Bacteria	Proteobacteria	Alphaproteobacteria	Sphingomonadales	Sphingomonadaceae	Sphingomonas	4582	468	495	1418	125	220	811	46	65	8	0	1	1	37	3	0	451	284	149
Cluster_236	Bacteria	Actinobacteria	Actinobacteria	Micrococcales	Microbacteriaceae	Multi-affiliation	4570	52	127	146	78	106	59	11	7	55	128	113	89	868	809	975	423	302	222
Cluster_265	Bacteria	Acidobacteria	Subgroup 6	unknown order	unknown family	Multi-affiliation	4560	776	358	662	217	208	326	138	191	142	94	66	50	275	247	216	289	215	90
Cluster_232	Bacteria	Proteobacteria	Alphaproteobacteria	Sphingomonadales	Sphingomonadaceae	Multi-affiliation	4549	338	239	455	347	256	266	68	65	74	190	134	127	499	465	295	234	287	210
Cluster_234	Bacteria	Bacteroidetes	Bacteroidia	Cytophagales	Hymenobacteraceae	Hymenobacter	4536	11	127	62	21	14	11	607	541	541	871	840	697	22	29	12	48	68	14
Cluster_238	Bacteria	Bacteroidetes	Bacteroidia	Cytophagales	Cytophagaceae	Rhodocytophaga	4432	358	473	666	231	300	217	197	189	215	193	195	111	31	83	47	492	259	175
Cluster_271	Bacteria	Bacteroidetes	Bacteroidia	Cytophagales	Cyclobacteriaceae	unknown genus	4392	128	68	23	248	1070	2173	4	6	4	0	2	0	138	275	77	61	87	28
Cluster_239	Bacteria	Planctomycetes	Phycisphaerae	Tepidisphaerales	WD2101 soil group	unknown genus	4390	217	51	107	347	169	213	0	0	0	0	0	0	1196	787	757	215	241	90
Cluster_399	Bacteria	Bacteroidetes	Bacteroidia	Sphingobacteriales	Sphingobacteriaceae	Pedobacter	4385	449	957	1109	124	167	226	20	16	0	85	43	34	44	64	37	383	484	143
Cluster_241	Bacteria	Acidobacteria	Holophagae	Subgroup 7	unknown family	unknown genus	4312	4	201	21	34	7	43	335	718	555	91	50	55	548	570	153	477	304	146
Cluster_242	Bacteria	Proteobacteria	Alphaproteobacteria	Rhizobiales	Devosiaceae	Devosia	4303	158	122	720	1133	839	599	3	0	0	23	21	21	1	0	0	417	139	107
Cluster_245	Bacteria	Chloroflexi	Chloroflexia	Thermomicrobiales	JG30-KF-CM45	unknown genus	4268	396	605	1117	227	158	160	93	271	123	54	31	22	148	161	47	262	231	162
Cluster_356	Bacteria	Actinobacteria	Actinobacteria	Micrococcales	Cellulomonadaceae	Multi-affiliation	4260	481	327	313	386	592	696	56	70	39	247	224	133	74	70	39	209	181	123
Cluster_244	Bacteria	Proteobacteria	Alphaproteobacteria	Rhizobiales	Beijerinckiaceae	Psychroglaciecola	4211	50	213	353	73	84	107	131	171	135	79	90	63	378	317	341	808	529	289
Cluster_279	Bacteria	Proteobacteria	Alphaproteobacteria	Rhizobiales	Rhizobiaceae	Allorhizobium-Neorhizobium-Pararhizobium-Rhizobium	4199	26	7	4	1628	870	1256	18	0	1	23	13	5	2	0	16	231	70	29
Cluster_252	Bacteria	Bacteroidetes	Bacteroidia	Cytophagales	Hymenobacteraceae	Adhaeribacter	4170	0	5	0	3	1	0	821	1004	885	413	370	493	18	5	5	52	87	8
Cluster_250	Bacteria	Bacteroidetes	Bacteroidia	Cytophagales	Hymenobacteraceae	Pontibacter	4166	447	963	536	743	626	374	0	0	3	90	147	64	5	6	1	71	76	14
Cluster_246	Bacteria	Gemmatimonadetes	Longimicrobia	Longimicrobiales	Longimicrobiaceae	unknown genus	4142	708	2576	103	132	44	93	10	4	16	104	133	216	2	0	1	0	0	0
Cluster_247	Bacteria	Bacteroidetes	Bacteroidia	Cytophagales	Hymenobacteraceae	Hymenobacter	4120	3	60	23	7	5	1	788	1065	826	468	373	471	5	1	3	9	4	8
Cluster_248	Bacteria	Cyanobacteria	Sericytochromatia	unknown order	unknown family	unknown genus	4107	479	483	734	545	398	200	186	133	71	198	201	79	19	42	10	194	87	48
Cluster_297	Bacteria	Bacteroidetes	Bacteroidia	Sphingobacteriales	Sphingobacteriaceae	Pedobacter	4088	152	557	443	117	69	139	156	163	202	398	289	242	231	280	119	221	198	112
Cluster_300	Bacteria	Proteobacteria	Gammaproteobacteria	Oceanospirillales	Pseudohongiellaceae	unknown genus	4056	336	98	110	267	288	318	55	61	36	794	552	470	0	0	9	193	337	132
Cluster_260	Bacteria	Bacteroidetes	Bacteroidia	Cytophagales	Hymenobacteraceae	Pontibacter	4017	0	0	0	2	2	2	19	0	0	1407	1504	967	0	0	0	69	9	36
Cluster_253	Bacteria	Acidobacteria	Holophagae	Subgroup 7	unknown family	unknown genus	4004	54	133	34	2	3	14	761	1446	851	221	62	13	101	89	20	82	83	35
Cluster_379	Bacteria	Proteobacteria	Deltaproteobacteria	Oligoflexales	0319-6G20	unknown genus	3957	84	5	19	34	27	43	384	623	715	601	487	466	63	40	11	92	202	61
Cluster_254	Bacteria	Proteobacteria	Alphaproteobacteria	Sphingomonadales	Sphingomonadaceae	unknown genus	3934	226	11	212	126	134	62	98	37	323	1022	795	653	9	6	14	58	118	30
Cluster_256	Bacteria	Gemmatimonadetes	Gemmatimonadetes	Gemmatimonadales	Gemmatimonadaceae	Gemmatimonas	3874	442	344	231	277	113	452	0	1	12	4	1	1	566	448	177	374	326	105
Cluster_255	Bacteria	Actinobacteria	Acidimicrobiia	IMCC26256	unknown family	unknown genus	3863	174	873	810	41	36	367	20	12	9	2	0	1	357	410	323	166	158	104
Cluster_257	Bacteria	Deinococcus-Thermus	Deinococci	Deinococcales	Deinococcaceae	Deinococcus	3845	23	58	55	35	17	21	610	664	756	373	326	256	168	170	86	84	85	58
Cluster_259	Bacteria	Proteobacteria	Deltaproteobacteria	Bdellovibrionales	Bacteriovoracaceae	Peredibacter	3804	2297	114	436	231	95	108	0	0	0	0	0	0	76	119	46	91	125	66
Cluster_258	Bacteria	Proteobacteria	Gammaproteobacteria	Cellvibrionales	Cellvibrionaceae	Cellvibrio	3791	784	764	165	852	250	141	0	0	0	0	0	0	3	4	0	359	265	204
Cluster_415	Bacteria	Proteobacteria	Deltaproteobacteria	Bdellovibrionales	Bacteriovoracaceae	Peredibacter	3764	279	355	299	132	163	115	89	127	95	316	340	363	175	186	76	259	271	124
Cluster_274	Bacteria	Proteobacteria	Alphaproteobacteria	Rhodobacterales	Rhodobacteraceae	Rubellimicrobium	3761	590	484	396	443	543	370	20	36	25	45	78	55	105	58	84	188	143	98
Cluster_313	Bacteria	Proteobacteria	Alphaproteobacteria	Azospirillales	Azospirillaceae	Azospirillum	3750	56	1	2	541	1839	552	62	2	1	175	258	191	42	2	8	5	13	0
Cluster_270	Bacteria	Actinobacteria	Acidimicrobiia	Microtrichales	unknown family	unknown genus	3744	215	394	462	117	133	137	243	335	259	116	55	53	122	130	83	322	395	173
Cluster_262	Bacteria	Actinobacteria	Actinobacteria	Micrococcales	Micrococcaceae	Multi-affiliation	3737	310	162	451	318	266	241	22	11	30	172	113	141	12	22	20	868	289	289
Cluster_275	Bacteria	Bacteroidetes	Bacteroidia	Cytophagales	Hymenobacteraceae	Hymenobacter	3726	4	78	179	28	21	21	357	642	208	640	676	640	10	14	10	83	76	39
Cluster_263	Bacteria	Acidobacteria	Holophagae	Subgroup 7	unknown family	unknown genus	3675	63	180	145	8	5	19	647	908	1209	131	71	70	51	45	33	29	32	29
Cluster_294	Bacteria	Bacteroidetes	Bacteroidia	Cytophagales	Hymenobacteraceae	Pontibacter	3659	514	691	465	966	417	214	0	0	1	7	27	11	17	74	15	71	134	35
Cluster_326	Bacteria	Proteobacteria	Gammaproteobacteria	Cellvibrionales	Cellvibrionaceae	Cellvibrio	3635	22	15	24	748	1325	365	2	16	0	18	15	16	13	16	17	543	359	121
Cluster_286	Bacteria	Bacteroidetes	Bacteroidia	Cytophagales	Hymenobacteraceae	Nibribacter	3625	15	0	24	99	24	17	18	6	1	1051	1147	1018	0	2	0	104	75	24
Cluster_264	Bacteria	Actinobacteria	Actinobacteria	Micrococcales	Promicromonosporaceae	Promicromonospora	3618	475	242	520	363	233	216	138	102	49	25	23	17	59	78	10	346	390	332
Cluster_267	Bacteria	Bacteroidetes	Bacteroidia	Chitinophagales	Chitinophagaceae	Segetibacter	3592	0	0	0	2	4	0	109	149	239	1259	790	987	0	4	0	10	31	8
Cluster_266	Bacteria	Proteobacteria	Alphaproteobacteria	Caulobacterales	Caulobacteraceae	unknown genus	3581	16	31	55	12	16	18	601	633	839	289	316	454	57	41	21	53	68	61
Cluster_268	Bacteria	Proteobacteria	Deltaproteobacteria	Myxococcales	unknown family	unknown genus	3526	526	203	569	104	35	242	2	3	0	22	8	5	283	171	106	428	641	178
Cluster_417	Bacteria	Planctomycetes	Phycisphaerae	Tepidisphaerales	WD2101 soil group	unknown genus	3495	308	190	359	89	53	101	46	37	97	63	51	40	358	254	155	482	647	165
Cluster_371	Bacteria	Bacteroidetes	Bacteroidia	Cytophagales	Cytophagaceae	Sporocytophaga	3487	84	56	93	266	262	308	70	57	55	21	16	9	387	339	314	517	471	162
Cluster_273	Bacteria	Proteobacteria	Deltaproteobacteria	Oligoflexales	Oligoflexaceae	Oligoflexus	3460	53	1	36	30	20	30	41	67	163	910	724	769	12	16	0	281	194	113
Cluster_272	Bacteria	Cyanobacteria	Oxyphotobacteria	Chloroplast	unknown family	unknown genus	3455	22	220	363	96	110	44	6	45	12	6	2	2	729	663	489	267	243	136
Cluster_269	Bacteria	Verrucomicrobia	Verrucomicrobiae	Chthoniobacterales	Chthoniobacteraceae	Chthoniobacter	3453	433	286	621	302	178	150	20	28	20	449	243	155	40	53	38	147	202	88
Cluster_280	Bacteria	Bacteroidetes	Bacteroidia	Cytophagales	Hymenobacteraceae	Hymenobacter	3428	40	66	102	36	14	16	803	863	716	120	126	114	75	115	46	82	74	20
Cluster_278	Bacteria	Bacteroidetes	Bacteroidia	Cytophagales	Cytophagaceae	Cytophaga	3370	0	0	0	6	1	0	0	15	4	1483	1541	320	0	0	0	0	0	0
Cluster_277	Bacteria	Proteobacteria	Alphaproteobacteria	Caulobacterales	Caulobacteraceae	Brevundimonas	3346	575	72	191	523	598	454	5	3	5	30	22	8	203	333	55	107	89	73
Cluster_328	Bacteria	Patescibacteria	Saccharimonadia	Saccharimonadales	unknown family	unknown genus	3315	564	382	345	271	164	105	78	145	212	62	25	37	24	68	14	264	363	192
Cluster_282	Bacteria	Cyanobacteria	Oxyphotobacteria	Chloroplast	unknown family	unknown genus	3303	249	3	2	20	23	21	2	1	8	11	2895	24	7	4	0	13	15	5
Cluster_283	Bacteria	Planctomycetes	Planctomycetacia	Planctomycetales	unknown family	unknown genus	3193	428	685	643	324	387	256	2	7	11	26	11	8	0	3	2	198	80	122
Cluster_284	Bacteria	Proteobacteria	Gammaproteobacteria	Xanthomonadales	Xanthomonadaceae	Stenotrophomonas	3139	13	0	6	237	42	24	0	0	0	387	625	6	0	0	0	1648	88	63
Cluster_287	Bacteria	Bacteroidetes	Bacteroidia	Cytophagales	Hymenobacteraceae	Adhaeribacter	3138	72	46	50	881	643	593	61	53	32	110	85	44	7	3	5	282	135	36
Cluster_285	Bacteria	Actinobacteria	Thermoleophilia	Solirubrobacterales	Solirubrobacteraceae	Conexibacter	3127	120	44	67	50	43	113	520	740	604	82	46	51	96	143	94	104	146	64
Cluster_289	Bacteria	Gemmatimonadetes	Gemmatimonadetes	Gemmatimonadales	Gemmatimonadaceae	Gemmatirosa	3097	389	393	471	78	67	127	47	80	145	87	58	96	306	196	154	160	217	26
Cluster_309	Bacteria	Proteobacteria	Deltaproteobacteria	Bdellovibrionales	Bacteriovoracaceae	Peredibacter	3076	40	61	122	167	119	40	240	281	389	295	360	316	92	153	42	140	126	93
Cluster_290	Bacteria	Proteobacteria	Gammaproteobacteria	Betaproteobacteriales	Burkholderiaceae	Lautropia	3070	112	152	209	90	97	128	178	272	211	326	301	210	88	74	87	283	188	64
Cluster_288	Bacteria	Proteobacteria	Gammaproteobacteria	Betaproteobacteriales	Burkholderiaceae	Multi-affiliation	3055	47	11	8	52	43	18	28	5	13	1059	761	534	3	20	2	254	161	36
Cluster_335	Bacteria	Planctomycetes	Phycisphaerae	Tepidisphaerales	WD2101 soil group	unknown genus	3044	94	30	119	48	17	40	159	183	271	118	90	63	259	205	112	579	507	150
Cluster_427	Bacteria	Proteobacteria	Deltaproteobacteria	Bdellovibrionales	Bdellovibrionaceae	Bdellovibrio	3039	285	264	239	191	109	95	165	270	502	192	126	132	100	66	69	93	110	31
Cluster_291	Bacteria	Proteobacteria	Alphaproteobacteria	Caulobacterales	Caulobacteraceae	Brevundimonas	3028	62	50	41	363	261	160	0	0	0	0	8	0	0	0	0	1037	600	446
Cluster_293	Bacteria	Bacteroidetes	Bacteroidia	Cytophagales	Cyclobacteriaceae	Cesiribacter	3003	272	1101	1135	148	180	164	0	0	0	1	0	1	0	0	0	0	0	1
Cluster_351	Bacteria	Proteobacteria	Alphaproteobacteria	Rhizobiales	Rhizobiaceae	Aliihoeflea	2999	148	297	318	161	185	181	186	452	216	51	43	22	68	66	67	295	139	104
Cluster_344	Bacteria	Bacteroidetes	Bacteroidia	Chitinophagales	Chitinophagaceae	Flavisolibacter	2994	6	0	0	46	1003	1359	9	15	12	261	174	101	0	3	0	4	1	0
Cluster_345	Bacteria	Proteobacteria	Deltaproteobacteria	Oligoflexales	Oligoflexaceae	Oligoflexus	2978	122	144	236	242	205	250	2	3	16	37	10	6	344	153	76	377	559	196
Cluster_342	Bacteria	Proteobacteria	Gammaproteobacteria	Betaproteobacteriales	Nitrosomonadaceae	Multi-affiliation	2974	504	419	521	126	121	178	45	77	40	9	10	1	105	88	54	310	209	157
Cluster_295	Bacteria	Gemmatimonadetes	Gemmatimonadetes	Gemmatimonadales	Gemmatimonadaceae	Gemmatirosa	2963	284	296	657	77	32	268	67	137	89	17	10	6	269	172	141	265	147	29
Cluster_428	Bacteria	Bacteroidetes	Bacteroidia	Cytophagales	Hymenobacteraceae	Hymenobacter	2960	6	3	5	11	0	4	446	623	526	482	447	384	2	5	5	8	2	1
Cluster_305	Bacteria	Gemmatimonadetes	Longimicrobia	Longimicrobiales	Longimicrobiaceae	unknown genus	2934	54	4	49	30	17	5	136	85	215	529	1114	606	0	1	4	4	81	0
Cluster_319	Bacteria	Cyanobacteria	Oxyphotobacteria	Leptolyngbyales	Leptolyngbyaceae	Leptolyngbya	2933	0	0	18	15	0	2	668	691	808	193	272	171	13	6	30	24	19	3
Cluster_298	Bacteria	Bacteroidetes	Bacteroidia	Cytophagales	Hymenobacteraceae	Adhaeribacter	2931	228	231	243	65	31	31	245	248	396	457	435	230	6	3	3	40	29	10
Cluster_353	Bacteria	Actinobacteria	Actinobacteria	Micrococcales	Intrasporangiaceae	Multi-affiliation	2928	281	281	589	255	173	128	7	16	5	76	60	69	60	56	47	271	331	223
Cluster_343	Bacteria	Bacteroidetes	Bacteroidia	Sphingobacteriales	Sphingobacteriaceae	Pedobacter	2921	0	0	0	1365	467	565	0	62	0	79	23	8	0	0	0	266	71	15
Cluster_317	Bacteria	Proteobacteria	Alphaproteobacteria	Sphingomonadales	Sphingomonadaceae	Novosphingobium	2905	344	234	405	435	606	393	0	0	13	52	84	76	156	0	0	61	32	14
Cluster_299	Bacteria	Planctomycetes	Planctomycetacia	Pirellulales	Pirellulaceae	Rhodopirellula	2892	162	184	189	374	137	416	0	0	0	1	0	0	231	160	264	444	251	79
Cluster_302	Bacteria	Proteobacteria	Alphaproteobacteria	Sphingomonadales	Sphingomonadaceae	Sphingomonas	2867	13	27	73	57	101	39	1	9	4	2	6	0	1075	454	844	38	96	28
Cluster_308	Bacteria	Actinobacteria	Actinobacteria	Micrococcales	Microbacteriaceae	Rathayibacter	2848	2	7	8	16	10	9	42	20	35	773	896	850	0	3	6	65	51	55
Cluster_303	Bacteria	Planctomycetes	Phycisphaerae	Tepidisphaerales	WD2101 soil group	unknown genus	2847	55	79	363	64	46	62	2	3	5	26	15	12	508	310	572	400	178	147
Cluster_301	Bacteria	Cyanobacteria	Sericytochromatia	unknown order	unknown family	unknown genus	2838	128	382	342	241	330	409	0	0	1	0	0	0	202	92	351	41	290	29
Cluster_304	Bacteria	Bacteroidetes	Bacteroidia	Chitinophagales	Chitinophagaceae	Cnuella	2830	15	13	19	67	86	40	148	110	153	774	660	524	6	35	11	85	55	29
Cluster_312	Bacteria	Proteobacteria	Alphaproteobacteria	Azospirillales	Azospirillaceae	Skermanella	2826	83	125	275	47	60	32	3	10	5	4	0	5	462	461	289	331	535	99
Cluster_369	Bacteria	Proteobacteria	Alphaproteobacteria	Rhizobiales	Beijerinckiaceae	unknown genus	2794	385	436	324	273	178	229	18	22	39	59	36	22	157	129	94	131	173	89
Cluster_306	Bacteria	Actinobacteria	Actinobacteria	Pseudonocardiales	Pseudonocardiaceae	Saccharothrix	2784	492	213	243	65	19	37	244	278	213	30	24	33	44	17	13	289	379	151
Cluster_307	Bacteria	Bacteroidetes	Bacteroidia	Flavobacteriales	Flavobacteriaceae	Flavobacterium	2780	511	17	272	1058	208	182	0	0	0	5	0	36	21	0	0	361	79	30
Cluster_334	Bacteria	Gemmatimonadetes	Gemmatimonadetes	Gemmatimonadales	Gemmatimonadaceae	Gemmatirosa	2770	20	35	56	25	9	18	263	419	467	238	239	243	133	160	120	132	141	52
Cluster_316	Bacteria	Proteobacteria	Alphaproteobacteria	Sphingomonadales	Sphingomonadaceae	Sphingomonas	2761	94	45	63	73	45	49	36	35	44	767	873	520	0	3	1	32	66	15
Cluster_373	Bacteria	Proteobacteria	Gammaproteobacteria	Betaproteobacteriales	Burkholderiaceae	Multi-affiliation	2757	50	163	125	49	86	44	256	261	396	134	51	86	219	278	208	181	100	70
Cluster_318	Bacteria	Cyanobacteria	Oxyphotobacteria	Oxyphotobacteria Incertae Sedis	unknown family	Leptolyngbya	2752	30	467	167	436	425	269	115	211	210	78	31	34	43	96	33	62	34	11
Cluster_314	Bacteria	Planctomycetes	Planctomycetacia	Pirellulales	Pirellulaceae	Rhodopirellula	2746	167	169	172	215	154	298	12	25	19	11	7	3	58	38	49	631	497	221
Cluster_444	Bacteria	Deinococcus-Thermus	Deinococci	Deinococcales	Deinococcaceae	unknown genus	2744	346	690	407	122	40	57	230	142	103	31	22	44	101	133	60	116	88	12
Cluster_394	Bacteria	Proteobacteria	Deltaproteobacteria	Oligoflexales	0319-6G20	unknown genus	2736	2	1	17	13	5	21	520	722	640	212	129	136	30	15	19	127	81	46
Cluster_315	Bacteria	BRC1	unknown class	unknown order	unknown family	unknown genus	2733	212	550	413	328	299	275	0	0	0	1	0	1	4	3	0	318	182	147
Cluster_329	Bacteria	Planctomycetes	Phycisphaerae	Tepidisphaerales	WD2101 soil group	unknown genus	2724	351	172	368	225	203	231	2	0	2	0	0	0	336	197	125	214	220	78
Cluster_320	Bacteria	Proteobacteria	Alphaproteobacteria	Caulobacterales	Caulobacteraceae	Brevundimonas	2706	618	121	227	364	705	626	0	0	1	0	0	2	0	7	0	29	3	3
Cluster_324	Bacteria	Bacteroidetes	Bacteroidia	Cytophagales	Hymenobacteraceae	Pontibacter	2702	0	0	0	1	0	0	39	2	1	1009	883	767	0	0	0	0	0	0
Cluster_362	Bacteria	Verrucomicrobia	Verrucomicrobiae	Opitutales	Opitutaceae	Opitutus	2701	314	272	402	87	138	304	13	5	21	7	6	9	259	173	123	270	185	113
Cluster_321	Bacteria	Bacteroidetes	Bacteroidia	Cytophagales	Hymenobacteraceae	Hymenobacter	2690	0	0	5	3	2	2	14	5	6	836	843	593	0	0	0	149	78	154
Cluster_325	Bacteria	Proteobacteria	Gammaproteobacteria	Xanthomonadales	Xanthomonadaceae	Multi-affiliation	2672	1	0	3	2	1	1	0	0	0	1484	999	161	0	0	0	6	13	1
Cluster_365	Bacteria	Proteobacteria	Alphaproteobacteria	Rhizobiales	Rhizobiaceae	Multi-affiliation	2671	234	453	358	69	56	115	72	98	68	26	12	13	195	146	138	251	235	132
Cluster_411	Bacteria	Proteobacteria	Deltaproteobacteria	Bdellovibrionales	Bdellovibrionaceae	Bdellovibrio	2663	225	195	66	141	153	98	133	184	359	282	180	220	60	71	9	124	94	69
Cluster_330	Bacteria	Proteobacteria	Gammaproteobacteria	Betaproteobacteriales	Hydrogenophilaceae	Thiobacillus	2654	8	54	46	1	3	2	377	757	716	362	253	30	3	6	1	30	5	0
Cluster_375	Bacteria	Proteobacteria	Deltaproteobacteria	Oligoflexales	0319-6G20	unknown genus	2647	92	4	59	79	52	62	184	143	52	557	333	308	73	53	37	219	237	103
Cluster_476	Bacteria	Proteobacteria	Gammaproteobacteria	Enterobacteriales	Enterobacteriaceae	Multi-affiliation	2640	4	4	12	1481	181	109	4	0	0	483	138	84	4	0	0	7	50	79
Cluster_323	Bacteria	Bacteroidetes	Bacteroidia	Flavobacteriales	Flavobacteriaceae	Flavobacterium	2638	418	9	41	576	691	589	0	0	0	0	0	1	0	0	1	172	88	52
Cluster_463	Bacteria	Gemmatimonadetes	Longimicrobia	Longimicrobiales	Longimicrobiaceae	unknown genus	2601	91	691	146	494	134	505	14	0	13	1	7	3	39	20	6	174	221	42
Cluster_433	Bacteria	Gemmatimonadetes	Longimicrobia	Longimicrobiales	Longimicrobiaceae	unknown genus	2599	9	5	1	16	9	4	150	964	439	153	125	165	15	17	22	58	440	7
Cluster_336	Bacteria	Bacteroidetes	Bacteroidia	Cytophagales	Spirosomaceae	unknown genus	2597	0	0	2	2	0	1	617	638	633	458	140	98	0	6	0	0	2	0
Cluster_473	Bacteria	Bacteroidetes	Bacteroidia	Chitinophagales	Chitinophagaceae	Flavisolibacter	2594	32	6	8	14	17	15	169	139	155	564	413	408	106	73	64	167	162	82
Cluster_327	Bacteria	Proteobacteria	Deltaproteobacteria	Myxococcales	BIrii41	unknown genus	2591	24	4	1	30	20	60	140	1095	505	213	159	216	4	4	28	30	41	17
Cluster_332	Bacteria	Proteobacteria	Alphaproteobacteria	Caulobacterales	Caulobacteraceae	Phenylobacterium	2580	285	56	197	215	239	208	58	106	91	185	128	111	110	70	87	218	154	62
Cluster_333	Bacteria	Cyanobacteria	Sericytochromatia	unknown order	unknown family	unknown genus	2558	41	122	130	16	10	40	469	423	459	113	71	60	145	223	72	62	70	32
Cluster_339	Bacteria	Proteobacteria	Alphaproteobacteria	Caulobacterales	Caulobacteraceae	unknown genus	2556	4	1	9	4	2	0	740	592	533	177	160	177	13	31	7	45	23	38
Cluster_431	Bacteria	Gemmatimonadetes	Longimicrobia	Longimicrobiales	Longimicrobiaceae	unknown genus	2549	1197	0	31	76	867	23	16	22	46	102	41	67	14	2	0	1	44	0
Cluster_360	Bacteria	Proteobacteria	Alphaproteobacteria	Sphingomonadales	Sphingomonadaceae	Sphingomonas	2547	871	14	108	225	137	321	46	39	32	21	17	14	77	80	125	211	115	94
Cluster_389	Bacteria	Cyanobacteria	Sericytochromatia	unknown order	unknown family	unknown genus	2547	0	0	0	0	0	0	819	685	927	56	26	30	0	0	0	1	0	3
Cluster_341	Bacteria	Proteobacteria	Gammaproteobacteria	Pseudomonadales	Pseudomonadaceae	Pseudomonas	2536	4	0	0	0	0	0	0	0	0	46	2475	1	10	0	0	0	0	0
Cluster_472	Bacteria	Planctomycetes	Planctomycetacia	Pirellulales	Pirellulaceae	Pirellula	2523	102	279	54	110	91	61	1	4	7	0	2	0	119	484	213	571	223	202
Cluster_437	Bacteria	Acidobacteria	Holophagae	Subgroup 7	unknown family	unknown genus	2521	33	14	35	1	1	28	341	692	623	78	45	15	28	3	2	221	244	117
Cluster_337	Bacteria	Bacteroidetes	Bacteroidia	Chitinophagales	Chitinophagaceae	unknown genus	2510	6	10	8	36	20	20	405	187	180	377	339	238	152	5	2	273	210	42
Cluster_338	Bacteria	Proteobacteria	Gammaproteobacteria	Betaproteobacteriales	Burkholderiaceae	Noviherbaspirillum	2488	132	92	198	323	336	253	45	73	138	27	19	25	158	212	204	93	134	26
Cluster_393	Bacteria	Proteobacteria	Alphaproteobacteria	Rhizobiales	unknown family	unknown genus	2482	332	374	275	99	77	164	60	65	167	55	39	53	140	143	127	126	133	53
Cluster_340	Bacteria	Proteobacteria	Alphaproteobacteria	Tistrellales	Geminicoccaceae	Geminicoccus	2478	205	95	176	80	71	72	131	175	218	193	174	167	160	150	156	112	87	56
Cluster_432	Bacteria	Bacteroidetes	Bacteroidia	Cytophagales	Hymenobacteraceae	Hymenobacter	2460	0	0	0	9	1	1	290	52	98	724	655	605	0	0	0	5	15	5
Cluster_398	Bacteria	Bacteroidetes	Bacteroidia	Cytophagales	Hymenobacteraceae	Hymenobacter	2436	0	0	0	1	0	0	0	0	3	770	812	736	0	0	0	94	1	19
Cluster_347	Bacteria	Proteobacteria	Gammaproteobacteria	Acidithiobacillales	Acidithiobacillaceae	Thermithiobacillus	2409	64	762	977	136	289	52	0	0	0	0	1	0	86	11	31	0	0	0
Cluster_381	Bacteria	Armatimonadetes	Armatimonadia	Armatimonadales	unknown family	unknown genus	2399	0	0	2	18	12	15	404	334	384	438	325	294	78	7	38	18	23	9
Cluster_366	Bacteria	Proteobacteria	Deltaproteobacteria	Bdellovibrionales	Bacteriovoracaceae	Peredibacter	2398	43	18	24	431	227	143	2	2	21	71	54	42	351	133	209	253	286	88
Cluster_348	Bacteria	Bacteroidetes	Bacteroidia	Flavobacteriales	Flavobacteriaceae	Flavobacterium	2392	612	63	75	568	235	190	0	0	0	70	53	5	104	18	14	183	105	97
Cluster_349	Bacteria	Bacteroidetes	Bacteroidia	Cytophagales	Hymenobacteraceae	Adhaeribacter	2388	34	7	49	1	2	9	193	273	228	178	143	38	163	95	67	447	363	98
Cluster_403	Bacteria	Proteobacteria	Deltaproteobacteria	Bdellovibrionales	Bdellovibrionaceae	Bdellovibrio	2379	138	32	23	125	95	57	176	129	139	311	174	213	61	85	33	231	217	140
Cluster_506	Bacteria	Planctomycetes	Phycisphaerae	Tepidisphaerales	WD2101 soil group	unknown genus	2370	186	875	358	125	74	48	2	2	0	1	1	2	83	33	53	212	246	69
Cluster_385	Bacteria	Proteobacteria	Alphaproteobacteria	Rhizobiales	Rhizobiaceae	Multi-affiliation	2366	145	9	100	494	280	355	15	7	1	34	36	34	19	20	11	407	250	149
Cluster_350	Bacteria	Proteobacteria	Deltaproteobacteria	Myxococcales	mle1-27	unknown genus	2366	44	90	120	19	16	182	464	425	439	67	34	41	55	38	67	74	130	61
Cluster_368	Bacteria	Proteobacteria	Alphaproteobacteria	Rhizobiales	Beijerinckiaceae	Multi-affiliation	2357	231	242	256	109	115	110	95	166	120	162	114	105	104	109	109	78	83	49
Cluster_352	Bacteria	Proteobacteria	Alphaproteobacteria	Sphingomonadales	Sphingomonadaceae	Sphingobium	2351	97	4	31	646	566	754	1	4	0	11	17	12	0	0	0	66	100	42
Cluster_496	Bacteria	Proteobacteria	Deltaproteobacteria	Bdellovibrionales	Bdellovibrionaceae	unknown genus	2328	595	36	218	203	131	178	1	0	11	1	2	0	91	40	135	184	404	98
Cluster_355	Bacteria	Proteobacteria	Gammaproteobacteria	Xanthomonadales	Xanthomonadaceae	Lysobacter	2325	52	164	128	722	909	333	0	0	0	1	4	3	0	3	0	2	3	1
Cluster_354	Bacteria	Acidobacteria	Subgroup 6	unknown order	unknown family	unknown genus	2319	55	136	42	15	7	71	209	249	250	15	3	1	213	155	139	274	338	147
Cluster_357	Bacteria	Deinococcus-Thermus	Deinococci	Deinococcales	Trueperaceae	Truepera	2283	209	262	443	135	117	70	58	66	57	61	41	47	89	96	27	232	165	108
Cluster_359	Bacteria	Proteobacteria	Alphaproteobacteria	Acetobacterales	Acetobacteraceae	Multi-affiliation	2280	298	207	350	218	240	205	49	55	27	46	45	38	104	74	39	135	100	50
Cluster_364	Bacteria	Proteobacteria	Deltaproteobacteria	Bdellovibrionales	Bacteriovoracaceae	Peredibacter	2278	122	264	86	54	17	35	91	160	195	227	157	165	160	81	14	144	240	66
Cluster_413	Bacteria	Proteobacteria	Alphaproteobacteria	Sphingomonadales	Sphingomonadaceae	Altererythrobacter	2270	33	12	48	19	23	11	92	178	189	488	384	474	17	18	4	116	100	64
Cluster_358	Bacteria	Proteobacteria	Gammaproteobacteria	Betaproteobacteriales	TRA3-20	unknown genus	2269	476	739	234	68	46	74	43	64	11	12	5	0	68	22	96	152	96	63
Cluster_361	Bacteria	Proteobacteria	Alphaproteobacteria	Sphingomonadales	Sphingomonadaceae	unknown genus	2265	126	286	124	5	3	36	16	26	16	27	15	2	568	141	471	188	117	98
Cluster_566	Bacteria	Proteobacteria	Deltaproteobacteria	Oligoflexales	0319-6G20	unknown genus	2265	116	28	59	60	117	191	95	128	167	355	232	303	22	11	6	215	108	52
Cluster_363	Bacteria	Bacteroidetes	Bacteroidia	Cytophagales	Cytophagaceae	unknown genus	2262	0	0	1	1	3	5	380	384	862	222	129	231	9	6	4	7	18	0
Cluster_377	Unclassified	Unclassified	Unclassified	Unclassified	Unclassified	Unclassified	2246	90	164	191	109	83	55	102	92	111	67	47	51	299	164	156	122	235	108
Cluster_407	Bacteria	Proteobacteria	Alphaproteobacteria	Acetobacterales	Acetobacteraceae	Roseomonas	2245	55	52	46	85	58	67	25	19	15	558	681	518	12	0	5	17	23	9
Cluster_367	Bacteria	Proteobacteria	Alphaproteobacteria	Paracaedibacterales	Paracaedibacteraceae	Candidatus Paracaedibacter	2244	260	56	64	376	157	119	1	0	3	1	0	0	735	142	150	62	89	29
Cluster_370	Bacteria	Bacteroidetes	Bacteroidia	Cytophagales	Cytophagaceae	Rhodocytophaga	2193	203	427	530	190	136	131	16	3	22	7	1	4	69	52	30	231	84	57
Cluster_374	Bacteria	Bacteroidetes	Bacteroidia	Cytophagales	Spirosomaceae	unknown genus	2173	0	12	18	3	3	2	258	343	307	303	269	334	109	77	55	24	55	1
Cluster_372	Bacteria	Proteobacteria	Alphaproteobacteria	Sphingomonadales	Sphingomonadaceae	Multi-affiliation	2146	769	333	745	18	13	18	91	44	71	20	6	13	0	0	0	2	0	3
Cluster_447	Bacteria	Planctomycetes	Phycisphaerae	Tepidisphaerales	WD2101 soil group	unknown genus	2130	1	3	38	9	4	5	104	59	116	165	72	74	252	346	105	446	199	132
Cluster_519	Unclassified	Unclassified	Unclassified	Unclassified	Unclassified	Unclassified	2124	172	73	116	106	55	43	63	55	107	209	185	267	184	222	52	50	140	25
Cluster_414	Bacteria	Proteobacteria	Gammaproteobacteria	Cellvibrionales	Cellvibrionaceae	Cellvibrio	2114	9	48	8	9	7	1	4	21	8	8	2	4	81	32	242	600	797	233
Cluster_390	Bacteria	Bacteroidetes	Bacteroidia	Sphingobacteriales	Sphingobacteriaceae	Pedobacter	2113	14	7	8	65	85	17	17	50	158	569	683	379	3	0	0	24	32	2
Cluster_387	Bacteria	Proteobacteria	Alphaproteobacteria	Sphingomonadales	Sphingomonadaceae	Sphingoaurantiacus	2107	33	0	12	549	324	755	0	0	0	5	4	3	35	8	16	201	87	75
Cluster_376	Bacteria	Bacteroidetes	Bacteroidia	Cytophagales	Cytophagaceae	Cytophaga	2099	3	0	0	105	851	1133	0	0	0	0	0	0	2	0	0	2	0	3
Cluster_378	Bacteria	Bacteroidetes	Bacteroidia	Cytophagales	Hymenobacteraceae	Pontibacter	2087	0	0	0	2	0	0	31	1	4	702	764	582	0	0	0	1	0	0
Cluster_392	Bacteria	Proteobacteria	Deltaproteobacteria	Bdellovibrionales	Bdellovibrionaceae	Bdellovibrio	2079	49	77	63	73	31	39	87	177	238	192	200	234	106	44	25	151	150	143
Cluster_471	Bacteria	Proteobacteria	Gammaproteobacteria	Steroidobacterales	Steroidobacteraceae	Multi-affiliation	2068	175	252	421	86	64	83	68	82	105	8	30	4	66	21	33	284	204	82
Cluster_456	Bacteria	Actinobacteria	Actinobacteria	Propionibacteriales	Nocardioidaceae	Nocardioides	2067	82	37	90	52	73	61	12	46	72	192	170	199	50	36	19	218	355	303
Cluster_443	Bacteria	Cyanobacteria	Oxyphotobacteria	Chloroplast	unknown family	unknown genus	2065	102	388	589	161	133	93	7	24	22	7	7	3	69	49	83	159	105	64
Cluster_383	Bacteria	Bacteroidetes	Bacteroidia	Cytophagales	Cytophagaceae	Rhodocytophaga	2051	5	2	0	1	0	0	279	373	638	226	280	244	0	0	1	0	2	0
Cluster_384	Bacteria	Proteobacteria	Alphaproteobacteria	Rhizobiales	Beijerinckiaceae	unknown genus	2041	89	74	106	30	22	60	180	223	203	35	25	18	164	162	94	187	253	116
Cluster_382	Bacteria	Proteobacteria	Deltaproteobacteria	Myxococcales	Multi-affiliation	Multi-affiliation	2032	179	4	35	695	541	173	0	0	0	14	13	2	1	24	0	323	11	17
Cluster_388	Bacteria	Proteobacteria	Deltaproteobacteria	Bdellovibrionales	Bdellovibrionaceae	Bdellovibrio	2014	24	43	39	87	62	101	51	77	112	250	109	130	152	111	67	249	233	117
Cluster_386	Bacteria	Proteobacteria	Gammaproteobacteria	Acidithiobacillales	Acidithiobacillaceae	Thermithiobacillus	2009	1	81	1909	14	2	2	0	0	0	0	0	0	0	0	0	0	0	0
Cluster_391	Bacteria	Bacteroidetes	Bacteroidia	Cytophagales	Hymenobacteraceae	Hymenobacter	2000	0	23	3	1	1	0	178	405	179	386	370	441	1	0	0	7	4	1
Cluster_586	Bacteria	Actinobacteria	Actinobacteria	Micrococcales	Cellulomonadaceae	Cellulomonas	1999	387	51	92	299	308	392	11	8	18	102	77	84	7	7	2	72	62	20
Cluster_395	Bacteria	Proteobacteria	Gammaproteobacteria	Betaproteobacteriales	Methylophilaceae	Multi-affiliation	1987	29	25	6	539	393	335	7	14	0	58	48	81	19	22	52	120	172	67
Cluster_396	Bacteria	Actinobacteria	Actinobacteria	Propionibacteriales	Nocardioidaceae	Nocardioides	1978	78	108	234	48	40	38	102	142	175	43	37	52	186	220	107	124	133	111
Cluster_397	Bacteria	Bacteroidetes	Bacteroidia	Cytophagales	Cytophagaceae	Cytophaga	1971	128	341	162	26	27	35	0	0	0	367	599	274	0	1	2	3	4	2
Cluster_575	Bacteria	Proteobacteria	Alphaproteobacteria	Rhizobiales	unknown family	unknown genus	1953	27	82	80	51	46	37	113	227	200	37	39	57	233	198	158	162	125	81
Cluster_406	Bacteria	Bacteroidetes	Bacteroidia	Cytophagales	Hymenobacteraceae	Pontibacter	1935	0	0	0	4	0	2	0	0	0	642	803	484	0	0	0	0	0	0
Cluster_404	Bacteria	Bacteroidetes	Bacteroidia	Cytophagales	Cytophagaceae	Rhodocytophaga	1925	0	0	0	10	1	1	175	115	175	558	548	333	1	0	0	1	4	3
Cluster_401	Bacteria	Proteobacteria	Alphaproteobacteria	Sphingomonadales	Sphingomonadaceae	Sphingomonas	1915	0	0	0	0	0	0	235	393	617	209	184	208	8	7	34	10	9	1
Cluster_542	Bacteria	Proteobacteria	Deltaproteobacteria	Bdellovibrionales	Bdellovibrionaceae	Bdellovibrio	1909	14	16	54	121	140	118	120	84	121	149	135	155	94	46	25	192	220	105
Cluster_402	Bacteria	Gemmatimonadetes	Longimicrobia	Longimicrobiales	Longimicrobiaceae	unknown genus	1908	219	229	155	225	44	159	3	3	6	28	32	28	135	65	55	226	237	59
Cluster_400	Bacteria	Cyanobacteria	Oxyphotobacteria	Oxyphotobacteria Incertae Sedis	unknown family	Phormidium	1905	0	1	5	9	96	0	210	178	48	77	27	97	350	304	461	19	19	4
Cluster_405	Bacteria	Gemmatimonadetes	Longimicrobia	Longimicrobiales	Longimicrobiaceae	unknown genus	1894	121	150	128	188	59	140	109	151	134	47	53	46	16	51	10	240	204	47
Cluster_408	Bacteria	Cyanobacteria	Oxyphotobacteria	Nostocales	Phormidiaceae	Tychonema	1841	0	3	0	0	1	1	330	543	337	143	399	84	0	0	0	0	0	0
Cluster_409	Bacteria	Actinobacteria	Acidimicrobiia	IMCC26256	unknown family	unknown genus	1835	113	1038	235	26	33	27	92	74	45	3	1	0	20	27	17	26	52	6
Cluster_513	Bacteria	Armatimonadetes	Armatimonadia	Armatimonadales	unknown family	unknown genus	1828	10	49	38	26	13	6	335	281	283	192	176	168	61	43	43	42	41	21
Cluster_412	Bacteria	Proteobacteria	Alphaproteobacteria	Rhizobiales	Rhizobiaceae	Mesorhizobium	1820	66	153	94	102	84	118	1	1	1	2	3	1	51	83	99	418	227	316
Cluster_419	Bacteria	Bacteroidetes	Bacteroidia	Sphingobacteriales	Sphingobacteriaceae	Arcticibacter	1814	1	3	26	807	97	162	0	0	1	467	108	110	0	0	0	23	7	2
Cluster_498	Bacteria	Chloroflexi	Chloroflexia	Thermomicrobiales	JG30-KF-CM45	unknown genus	1809	88	86	104	115	126	148	66	76	80	31	21	13	156	173	188	160	102	76
Cluster_418	Bacteria	Acidobacteria	Subgroup 6	unknown order	unknown family	unknown genus	1803	232	429	250	22	8	24	31	83	48	1	1	5	204	174	86	55	96	54
Cluster_605	Bacteria	Bacteroidetes	Bacteroidia	Chitinophagales	Chitinophagaceae	Segetibacter	1787	0	0	1	9	0	0	40	55	47	525	455	425	1	1	1	69	88	70
Cluster_426	Bacteria	Armatimonadetes	Fimbriimonadia	Fimbriimonadales	Fimbriimonadaceae	unknown genus	1783	12	20	3	31	22	32	163	153	274	362	163	221	27	10	70	97	42	81
Cluster_416	Bacteria	Proteobacteria	Deltaproteobacteria	Myxococcales	Polyangiaceae	Pajaroellobacter	1781	0	0	0	0	0	0	396	570	775	25	8	7	0	0	0	0	0	0
Cluster_420	Bacteria	Proteobacteria	Deltaproteobacteria	Myxococcales	unknown family	unknown genus	1752	39	173	25	9	20	17	352	490	391	20	11	20	52	19	33	40	31	10
Cluster_421	Bacteria	Proteobacteria	Alphaproteobacteria	Rhizobiales	Devosiaceae	Devosia	1732	135	64	62	350	642	434	0	0	0	3	8	5	0	0	0	18	7	4
Cluster_422	Bacteria	Proteobacteria	Alphaproteobacteria	Sphingomonadales	Sphingomonadaceae	Sphingomonas	1723	23	8	36	70	85	84	9	30	33	139	84	91	168	119	281	135	257	71
Cluster_430	Bacteria	Bacteroidetes	Bacteroidia	Cytophagales	Hymenobacteraceae	Adhaeribacter	1713	82	115	95	125	134	106	27	17	14	54	42	39	288	325	112	51	67	20
Cluster_424	Bacteria	Proteobacteria	Gammaproteobacteria	Acidiferrobacterales	Acidiferrobacteraceae	Sulfurifustis	1712	47	110	140	35	88	101	1065	30	0	2	0	0	37	12	35	2	6	2
Cluster_425	Bacteria	Proteobacteria	Deltaproteobacteria	Bdellovibrionales	Bacteriovoracaceae	Peredibacter	1711	92	175	117	181	195	129	1	2	6	17	7	5	94	119	91	187	153	140
Cluster_423	Bacteria	Proteobacteria	Gammaproteobacteria	Xanthomonadales	Xanthomonadaceae	Lysobacter	1698	280	915	207	17	34	58	72	31	16	6	1	3	3	0	0	24	26	5
Cluster_429	Bacteria	Proteobacteria	Gammaproteobacteria	Xanthomonadales	Rhodanobacteraceae	Multi-affiliation	1686	67	909	370	113	96	80	0	1	0	0	0	0	7	3	40	0	0	0
Cluster_434	Bacteria	Proteobacteria	Gammaproteobacteria	Diplorickettsiales	Diplorickettsiaceae	unknown genus	1686	0	0	0	0	0	0	134	54	25	591	480	395	0	0	0	0	7	0
Cluster_441	Bacteria	Proteobacteria	Alphaproteobacteria	Rhodobacterales	Rhodobacteraceae	Paracoccus	1683	18	32	12	102	172	123	53	63	40	338	402	132	4	6	10	97	26	53
Cluster_435	Bacteria	Planctomycetes	Phycisphaerae	Tepidisphaerales	WD2101 soil group	unknown genus	1659	14	0	0	445	398	240	0	0	0	0	0	0	157	1	377	10	11	6
Cluster_684	Bacteria	Proteobacteria	Gammaproteobacteria	Multi-affiliation	Multi-affiliation	Multi-affiliation	1653	84	78	74	84	90	56	94	86	91	207	169	167	84	66	52	89	74	8
Cluster_438	Bacteria	Proteobacteria	Alphaproteobacteria	Azospirillales	Azospirillaceae	Skermanella	1639	158	131	220	34	23	47	8	14	29	9	5	10	201	218	131	142	198	61
Cluster_436	Bacteria	Cyanobacteria	Oxyphotobacteria	Phormidesmiales	Nodosilineaceae	Nodosilinea	1636	0	3	0	2	1	5	250	223	281	237	153	98	98	138	54	49	31	13
Cluster_479	Bacteria	Proteobacteria	Alphaproteobacteria	Sphingomonadales	Sphingomonadaceae	Novosphingobium	1629	93	87	95	272	242	292	3	25	12	116	94	72	7	3	0	115	66	35
Cluster_459	Bacteria	Bacteroidetes	Bacteroidia	Flavobacteriales	Flavobacteriaceae	Flavobacterium	1626	310	82	149	134	38	118	0	0	0	284	224	71	3	18	20	9	140	26
Cluster_482	Bacteria	Verrucomicrobia	Verrucomicrobiae	Pedosphaerales	Pedosphaeraceae	unknown genus	1616	85	105	140	4	2	13	68	42	66	314	161	122	46	7	12	182	115	132
Cluster_439	Bacteria	Proteobacteria	Deltaproteobacteria	Oligoflexales	0319-6G20	unknown genus	1614	309	84	158	31	19	58	0	0	0	0	0	0	179	150	95	169	265	97
Cluster_440	Bacteria	Bacteroidetes	Bacteroidia	Sphingobacteriales	Sphingobacteriaceae	Pedobacter	1613	119	173	208	277	194	170	10	4	1	71	72	47	24	59	6	52	94	32
Cluster_475	Bacteria	Actinobacteria	Acidimicrobiia	unknown order	unknown family	unknown genus	1596	128	153	145	51	41	39	63	70	132	87	60	51	75	88	78	113	136	86
Cluster_511	Bacteria	Actinobacteria	Actinobacteria	Pseudonocardiales	Pseudonocardiaceae	Pseudonocardia	1586	52	158	120	145	85	59	80	90	140	44	29	28	63	52	36	152	150	103
Cluster_633	Bacteria	Proteobacteria	Alphaproteobacteria	Caulobacterales	Caulobacteraceae	Multi-affiliation	1571	91	11	33	319	336	209	0	0	0	29	34	48	27	27	28	262	60	57
Cluster_442	Bacteria	Proteobacteria	Alphaproteobacteria	Rhizobiales	Rhizobiaceae	Allorhizobium-Neorhizobium-Pararhizobium-Rhizobium	1566	0	0	0	201	796	440	0	0	0	0	1	7	21	16	68	2	5	9
Cluster_451	Bacteria	Cyanobacteria	Oxyphotobacteria	Nostocales	Nostocaceae	Nostoc	1554	0	2	0	0	0	3	301	466	199	214	120	113	93	2	30	5	4	2
Cluster_458	Bacteria	Planctomycetes	Phycisphaerae	Tepidisphaerales	WD2101 soil group	unknown genus	1548	39	49	316	41	29	43	95	173	189	104	72	74	40	80	25	69	86	24
Cluster_445	Bacteria	Firmicutes	Bacilli	Bacillales	Paenibacillaceae	Paenibacillus	1545	111	321	188	129	112	106	0	0	0	27	7	6	142	162	79	53	76	26
Cluster_446	Bacteria	Proteobacteria	Deltaproteobacteria	Bdellovibrionales	Bacteriovoracaceae	Peredibacter	1543	31	83	32	81	65	59	106	162	82	115	138	94	26	45	41	103	219	61
Cluster_619	Bacteria	Chloroflexi	Chloroflexia	Thermomicrobiales	JG30-KF-CM45	unknown genus	1537	85	67	99	86	56	91	126	159	172	46	15	15	91	87	88	95	97	62
Cluster_474	Bacteria	Actinobacteria	Actinobacteria	Streptomycetales	Streptomycetaceae	Streptomyces	1536	160	106	251	110	52	88	19	54	32	50	27	28	106	112	44	96	120	81
Cluster_457	Bacteria	Gemmatimonadetes	Longimicrobia	Longimicrobiales	Longimicrobiaceae	unknown genus	1536	5	0	0	1	0	0	312	422	429	84	62	128	15	7	9	25	33	4
Cluster_477	Bacteria	Proteobacteria	Alphaproteobacteria	Sphingomonadales	Sphingomonadaceae	unknown genus	1533	146	16	92	67	88	52	1	0	19	146	134	75	127	188	190	119	26	47
Cluster_464	Bacteria	BRC1	unknown class	unknown order	unknown family	unknown genus	1531	436	77	97	30	41	15	4	9	4	0	1	1	75	7	45	266	272	151
Cluster_450	Bacteria	Proteobacteria	Alphaproteobacteria	Acetobacterales	Acetobacteraceae	Roseomonas	1530	74	111	214	58	74	35	98	144	62	112	96	71	64	77	43	71	65	61
Cluster_452	Bacteria	Proteobacteria	Alphaproteobacteria	Caulobacterales	Caulobacteraceae	Phenylobacterium	1529	11	0	0	76	322	302	0	0	0	1	0	0	0	0	3	527	64	223
Cluster_665	Bacteria	Actinobacteria	Actinobacteria	Frankiales	Geodermatophilaceae	Geodermatophilus	1527	118	33	133	78	60	41	15	25	22	82	75	43	116	88	111	203	191	93
Cluster_455	Bacteria	Gemmatimonadetes	Longimicrobia	Longimicrobiales	Longimicrobiaceae	unknown genus	1524	0	1	4	0	0	4	373	381	491	14	36	59	17	12	13	51	59	9
Cluster_449	Bacteria	Bacteroidetes	Bacteroidia	Chitinophagales	Chitinophagaceae	Segetibacter	1523	0	0	0	0	0	0	360	226	263	241	179	254	0	0	0	0	0	0
Cluster_448	Bacteria	Cyanobacteria	Melainabacteria	Vampirovibrionales	unknown family	unknown genus	1521	965	125	7	134	63	47	0	0	0	0	0	0	9	3	23	46	71	28
Cluster_460	Bacteria	Nitrospirae	Nitrospira	Nitrospirales	Nitrospiraceae	Nitrospira	1518	24	55	36	8	3	15	226	487	487	62	52	14	3	10	5	15	6	10
Cluster_461	Bacteria	Proteobacteria	Deltaproteobacteria	Bdellovibrionales	Bdellovibrionaceae	Bdellovibrio	1515	399	247	251	133	79	108	0	0	0	11	0	2	39	28	21	71	91	35
Cluster_453	Bacteria	Proteobacteria	Alphaproteobacteria	Rhizobiales	Devosiaceae	Devosia	1514	65	19	8	66	565	775	0	0	0	2	1	1	0	0	0	1	6	5
Cluster_454	Bacteria	Proteobacteria	Alphaproteobacteria	Acetobacterales	Acetobacteraceae	Multi-affiliation	1503	21	45	39	18	17	3	61	81	143	92	65	121	280	97	149	118	87	66
Cluster_489	Bacteria	Proteobacteria	Deltaproteobacteria	Bdellovibrionales	Bdellovibrionaceae	Bdellovibrio	1495	403	180	215	114	71	100	25	15	31	16	8	9	54	51	38	70	67	28
Cluster_462	Bacteria	Bacteroidetes	Bacteroidia	Chitinophagales	Chitinophagaceae	Flavisolibacter	1470	0	0	0	0	0	0	213	529	420	129	67	110	0	0	0	0	0	2
Cluster_465	Bacteria	Proteobacteria	Gammaproteobacteria	Betaproteobacteriales	Nitrosomonadaceae	unknown genus	1469	148	424	184	28	34	67	15	16	6	0	0	0	151	141	109	53	65	28
Cluster_466	Bacteria	Proteobacteria	Alphaproteobacteria	Rhizobiales	Beijerinckiaceae	Microvirga	1466	75	41	48	114	123	93	62	73	81	141	173	167	48	67	38	39	58	25
Cluster_469	Bacteria	Cyanobacteria	Oxyphotobacteria	Chloroplast	unknown family	unknown genus	1459	144	245	224	58	99	80	3	0	4	11	0	1	158	67	83	129	109	44
Cluster_467	Bacteria	Proteobacteria	Alphaproteobacteria	Acetobacterales	Acetobacteraceae	Roseomonas	1451	3	7	3	10	3	5	75	55	29	471	452	319	0	0	0	13	5	1
Cluster_468	Bacteria	Bacteroidetes	Bacteroidia	Cytophagales	Cytophagaceae	Sporocytophaga	1443	0	0	0	8	0	0	477	255	289	160	105	130	8	1	2	2	4	2
Cluster_651	Bacteria	Actinobacteria	0319-7L14	unknown order	unknown family	unknown genus	1442	159	423	302	20	30	31	0	1	2	0	0	1	102	86	71	75	99	40
Cluster_481	Bacteria	Firmicutes	Bacilli	Bacillales	Bacillaceae	Bacillus	1441	70	94	93	172	533	349	1	0	0	2	1	2	15	25	20	27	25	12
Cluster_600	Bacteria	Bacteroidetes	Bacteroidia	Chitinophagales	Chitinophagaceae	Flaviaesturariibacter	1440	0	0	0	3	0	1	42	16	2	646	273	437	0	0	0	2	17	1
Cluster_470	Bacteria	Proteobacteria	Deltaproteobacteria	Bdellovibrionales	Bdellovibrionaceae	Bdellovibrio	1434	28	2	3	221	584	249	0	3	0	4	3	6	114	63	98	19	25	12
Cluster_478	Bacteria	Bacteroidetes	Bacteroidia	Sphingobacteriales	Sphingobacteriaceae	Arcticibacter	1423	1	5	6	5	7	2	203	131	190	199	149	115	37	35	8	146	48	136
Cluster_652	Bacteria	Bacteroidetes	Bacteroidia	Cytophagales	Hymenobacteraceae	Multi-affiliation	1395	2	6	16	32	25	10	6	2	3	441	393	407	4	4	2	22	17	3
Cluster_553	Bacteria	Proteobacteria	Alphaproteobacteria	Sphingomonadales	Sphingomonadaceae	Altererythrobacter	1382	302	119	135	167	189	198	0	1	3	13	55	7	13	12	13	68	52	35
Cluster_495	Unclassified	Unclassified	Unclassified	Unclassified	Unclassified	Unclassified	1376	93	26	22	292	177	79	25	2	4	69	56	55	22	8	29	214	104	99
Cluster_480	Bacteria	Proteobacteria	Alphaproteobacteria	Rhodobacterales	Rhodobacteraceae	Rubellimicrobium	1374	164	380	90	111	70	61	22	55	33	54	40	34	38	27	38	60	63	34
Cluster_488	Bacteria	Bacteroidetes	Bacteroidia	Cytophagales	Hymenobacteraceae	Adhaeribacter	1370	0	7	0	13	11	6	0	0	2	576	511	209	0	0	0	12	22	1
Cluster_608	Bacteria	Armatimonadetes	unknown class	unknown order	unknown family	unknown genus	1370	18	13	6	1	0	5	226	276	429	75	68	56	25	13	36	81	35	7
Cluster_486	Bacteria	Bacteroidetes	Bacteroidia	Cytophagales	Hymenobacteraceae	Hymenobacter	1356	7	2	3	4	10	11	25	8	18	542	377	281	0	1	0	33	18	16
Cluster_487	Bacteria	Gemmatimonadetes	Longimicrobia	Longimicrobiales	Longimicrobiaceae	unknown genus	1356	35	88	37	89	31	98	5	32	27	16	17	27	114	102	57	308	219	54
Cluster_485	Bacteria	Proteobacteria	Deltaproteobacteria	Bdellovibrionales	Bacteriovoracaceae	Peredibacter	1348	15	47	30	8	6	30	107	168	253	30	19	18	122	124	94	84	143	50
Cluster_576	Bacteria	Proteobacteria	Deltaproteobacteria	Bdellovibrionales	Bdellovibrionaceae	Bdellovibrio	1345	123	98	121	113	233	154	0	0	0	9	2	4	96	68	54	127	90	53
Cluster_483	Bacteria	Proteobacteria	Alphaproteobacteria	Caulobacterales	Caulobacteraceae	Multi-affiliation	1344	72	43	74	136	555	419	1	0	0	4	3	1	16	10	0	5	1	4
Cluster_490	Bacteria	Bacteroidetes	Bacteroidia	Chitinophagales	Chitinophagaceae	Segetibacter	1344	0	7	0	0	5	0	39	66	41	510	321	305	2	0	0	25	21	2
Cluster_484	Bacteria	Proteobacteria	Gammaproteobacteria	Oceanospirillales	Halomonadaceae	Kushneria	1342	0	0	0	0	0	0	0	0	0	6	1333	3	0	0	0	0	0	0
Cluster_533	Bacteria	Proteobacteria	Alphaproteobacteria	Sphingomonadales	Sphingomonadaceae	Sphingomonas	1335	216	723	111	41	27	68	4	8	6	14	10	12	29	13	14	12	22	5
Cluster_494	Bacteria	Proteobacteria	Alphaproteobacteria	Caulobacterales	Caulobacteraceae	unknown genus	1332	47	2	18	70	65	36	12	46	38	243	234	209	1	2	2	115	144	48
Cluster_491	Bacteria	Proteobacteria	Deltaproteobacteria	Myxococcales	Sandaracinaceae	Sandaracinus	1320	65	2	67	76	49	85	1	0	1	3	1	1	0	0	3	440	302	224
Cluster_492	Bacteria	Bacteroidetes	Bacteroidia	Sphingobacteriales	Sphingobacteriaceae	Olivibacter	1316	484	23	196	79	36	103	2	4	0	1	2	8	0	0	0	196	135	47
Cluster_607	Bacteria	Actinobacteria	Actinobacteria	Streptomycetales	Streptomycetaceae	Streptomyces	1304	485	79	226	30	28	32	0	15	0	0	5	0	93	48	32	86	85	60
Cluster_503	Bacteria	Proteobacteria	Deltaproteobacteria	Oligoflexales	0319-6G20	unknown genus	1295	10	51	188	199	162	268	6	6	7	5	3	0	154	75	82	22	42	15
Cluster_493	Bacteria	Bacteroidetes	Bacteroidia	Chitinophagales	Chitinophagaceae	Flaviaesturariibacter	1294	73	101	115	75	40	56	4	12	34	99	70	63	165	138	54	70	85	40
Cluster_500	Bacteria	Gemmatimonadetes	Gemmatimonadetes	Gemmatimonadales	Gemmatimonadaceae	Gemmatimonas	1287	29	85	32	12	3	41	18	26	19	10	14	17	236	158	89	117	344	37
Cluster_497	Bacteria	Bacteroidetes	Bacteroidia	Cytophagales	Cyclobacteriaceae	unknown genus	1282	0	0	0	0	5	0	0	0	0	0	0	0	434	410	433	0	0	0
Cluster_502	Bacteria	Gemmatimonadetes	Longimicrobia	Longimicrobiales	Longimicrobiaceae	unknown genus	1272	0	0	0	0	1	0	172	575	437	38	19	29	0	0	1	0	0	0
Cluster_501	Bacteria	Proteobacteria	Alphaproteobacteria	Sphingomonadales	Sphingomonadaceae	Novosphingobium	1263	36	3	397	125	94	62	8	19	27	72	45	51	0	0	0	170	84	70
Cluster_499	Bacteria	Actinobacteria	Actinobacteria	Frankiales	Geodermatophilaceae	Blastococcus	1262	250	220	188	102	107	82	6	1	9	2	4	3	62	29	64	59	48	26
Cluster_507	Bacteria	Proteobacteria	Deltaproteobacteria	Bdellovibrionales	Bdellovibrionaceae	Bdellovibrio	1258	7	0	9	5	2	4	140	238	247	83	46	83	63	54	39	83	118	37
Cluster_1418	Bacteria	Proteobacteria	Gammaproteobacteria	Betaproteobacteriales	Burkholderiaceae	Massilia	1248	16	20	23	30	25	32	23	11	21	58	60	60	42	44	43	25	38	677
Cluster_538	Bacteria	FBP	unknown class	unknown order	unknown family	unknown genus	1240	0	0	0	0	1	0	17	25	43	510	381	261	0	0	0	0	2	0
Cluster_504	Bacteria	Deinococcus-Thermus	Deinococci	Deinococcales	Deinococcaceae	unknown genus	1235	309	75	105	108	44	126	3	14	3	19	17	11	62	87	111	23	98	20
Cluster_505	Bacteria	Verrucomicrobia	Verrucomicrobiae	Opitutales	Opitutaceae	Opitutus	1228	6	5	12	16	10	15	11	0	32	5	1	0	74	84	65	419	303	170
Cluster_624	Bacteria	Proteobacteria	Alphaproteobacteria	Caulobacterales	Caulobacteraceae	unknown genus	1224	0	8	10	0	0	0	259	237	256	128	135	118	7	1	16	23	14	12
Cluster_523	Bacteria	Actinobacteria	Rubrobacteria	Rubrobacterales	Rubrobacteriaceae	Rubrobacter	1209	27	6	32	13	22	16	223	241	289	51	36	53	51	41	26	27	32	23
Cluster_548	Bacteria	Actinobacteria	Thermoleophilia	Gaiellales	unknown family	unknown genus	1208	88	244	216	73	59	44	11	32	28	9	5	14	58	114	29	57	63	64
Cluster_545	Bacteria	Chloroflexi	Chloroflexia	Thermomicrobiales	JG30-KF-CM45	unknown genus	1199	103	107	182	41	55	59	48	92	89	34	19	26	61	70	33	72	60	48
Cluster_640	Bacteria	Acidobacteria	Holophagae	Subgroup 7	unknown family	unknown genus	1196	3	21	25	0	6	5	46	199	269	120	95	65	21	1	74	132	80	34
Cluster_609	Bacteria	Actinobacteria	Thermoleophilia	Multi-affiliation	Multi-affiliation	Multi-affiliation	1194	57	245	208	11	12	32	1	16	9	0	0	0	47	77	32	109	251	87
Cluster_807	Bacteria	Planctomycetes	Phycisphaerae	Tepidisphaerales	Tepidisphaeraceae	unknown genus	1194	82	65	139	78	70	51	6	5	13	39	32	31	88	76	79	149	118	73
Cluster_565	Bacteria	Chloroflexi	Chloroflexia	Thermomicrobiales	JG30-KF-CM45	unknown genus	1191	43	53	100	43	57	33	0	1	1	2	2	2	111	173	92	173	143	162
Cluster_580	Bacteria	Proteobacteria	Alphaproteobacteria	Caulobacterales	Caulobacteraceae	Caulobacter	1173	52	5	14	121	69	79	7	6	2	14	9	7	0	2	3	383	198	202
Cluster_510	Bacteria	Actinobacteria	Acidimicrobiia	unknown order	unknown family	unknown genus	1171	129	284	74	37	53	119	82	169	106	14	7	6	22	13	11	9	32	4
Cluster_595	Bacteria	Actinobacteria	Actinobacteria	Propionibacteriales	Nocardioidaceae	Kribbella	1169	80	110	212	48	18	74	79	48	56	14	10	3	30	50	31	99	147	60
Cluster_514	Bacteria	Bacteroidetes	Bacteroidia	Cytophagales	Hymenobacteraceae	Adhaeribacter	1168	4	0	15	29	15	6	0	0	5	247	296	283	0	0	1	64	182	21
Cluster_518	Bacteria	Proteobacteria	Alphaproteobacteria	Multi-affiliation	Multi-affiliation	Multi-affiliation	1166	71	55	46	8	3	11	1	6	7	0	2	0	7	11	1	584	123	230
Cluster_509	Bacteria	Proteobacteria	Alphaproteobacteria	Rhizobiales	Hyphomicrobiaceae	Pedomicrobium	1166	116	24	91	129	53	89	0	0	0	13	16	4	67	129	80	86	187	82
Cluster_512	Bacteria	Proteobacteria	Alphaproteobacteria	Rhodobacterales	Rhodobacteraceae	Cereibacter	1160	5	45	5	109	186	57	1	0	0	126	133	102	50	53	38	100	118	32
Cluster_515	Bacteria	Bacteroidetes	Bacteroidia	Sphingobacteriales	KD3-93	unknown genus	1145	0	7	7	45	103	307	130	73	72	30	13	25	59	38	40	108	63	25
Cluster_708	Bacteria	Gemmatimonadetes	Gemmatimonadetes	Gemmatimonadales	Gemmatimonadaceae	unknown genus	1142	57	237	40	33	22	30	4	7	1	3	1	1	106	296	57	114	119	14
Cluster_520	Bacteria	Bacteroidetes	Bacteroidia	Cytophagales	Microscillaceae	unknown genus	1134	30	124	192	15	5	43	25	75	16	17	9	7	141	197	118	43	33	44
Cluster_539	Bacteria	Planctomycetes	Planctomycetacia	Pirellulales	Pirellulaceae	Pirellula	1127	44	44	23	23	22	69	0	2	5	3	0	3	69	82	59	294	204	181
Cluster_567	Bacteria	Proteobacteria	Alphaproteobacteria	Rhizobiales	Beijerinckiaceae	Methylobacterium	1114	68	7	18	34	55	60	53	14	17	243	146	109	8	13	7	81	94	87
Cluster_521	Bacteria	Bacteroidetes	Bacteroidia	Cytophagales	Hymenobacteraceae	Adhaeribacter	1113	0	0	0	5	3	6	2	2	1	288	315	228	0	0	4	68	143	48
Cluster_516	Bacteria	Proteobacteria	Deltaproteobacteria	Bdellovibrionales	Bdellovibrionaceae	Bdellovibrio	1113	383	58	223	19	7	13	0	0	0	0	0	0	52	125	58	16	154	5
Cluster_529	Bacteria	Actinobacteria	Thermoleophilia	Gaiellales	unknown family	unknown genus	1111	59	77	106	45	36	37	49	75	113	53	30	53	42	61	45	95	59	76
Cluster_525	Bacteria	Bacteroidetes	Bacteroidia	Cytophagales	Hymenobacteraceae	Hymenobacter	1093	2	19	28	4	2	2	92	28	13	317	239	253	5	2	0	58	15	14
Cluster_524	Bacteria	Gemmatimonadetes	Longimicrobia	Longimicrobiales	Longimicrobiaceae	unknown genus	1093	333	221	83	68	12	59	0	0	2	0	2	0	55	29	29	81	106	13
Cluster_578	Bacteria	Bacteroidetes	Bacteroidia	Cytophagales	Spirosomaceae	Dyadobacter	1090	0	0	12	52	33	19	0	0	0	20	3	2	144	46	84	447	175	53
Cluster_522	Bacteria	Bacteroidetes	Bacteroidia	Chitinophagales	Chitinophagaceae	Flavisolibacter	1089	24	0	40	341	253	186	5	0	1	80	57	6	30	51	13	0	1	1
Cluster_526	Bacteria	Bacteroidetes	Bacteroidia	Flavobacteriales	Weeksellaceae	Chryseobacterium	1083	0	0	0	2	0	0	0	0	0	0	0	0	0	0	0	894	106	81
Cluster_527	Bacteria	Actinobacteria	Actinobacteria	Micrococcales	Bogoriellaceae	Georgenia	1082	112	62	135	154	231	235	9	5	3	6	4	11	0	2	1	58	26	28
Cluster_593	Bacteria	Planctomycetes	Phycisphaerae	Tepidisphaerales	WD2101 soil group	unknown genus	1082	114	75	253	68	85	60	0	3	4	17	11	4	38	16	8	125	141	60
Cluster_530	Bacteria	Patescibacteria	Berkelbacteria	unknown order	unknown family	unknown genus	1080	30	206	261	0	6	1	1	3	23	24	8	13	93	156	36	68	80	71
Cluster_555	Bacteria	Proteobacteria	Alphaproteobacteria	Sphingomonadales	Sphingomonadaceae	Multi-affiliation	1076	234	40	160	160	128	137	0	1	0	6	10	21	1	0	0	119	29	30
Cluster_534	Bacteria	Proteobacteria	Gammaproteobacteria	Xanthomonadales	Xanthomonadaceae	Multi-affiliation	1075	91	61	123	0	28	8	153	19	37	2	1	0	1	11	1	323	78	138
Cluster_531	Bacteria	Gemmatimonadetes	Longimicrobia	Longimicrobiales	Longimicrobiaceae	unknown genus	1075	1	273	37	1	0	2	196	303	210	18	19	13	0	0	0	2	0	0
Cluster_532	Bacteria	Proteobacteria	Alphaproteobacteria	Rickettsiales	SM2D12	unknown genus	1073	0	0	1	27	19	11	17	4	30	295	217	216	75	48	38	31	40	4
Cluster_528	Bacteria	Bacteroidetes	Bacteroidia	Cytophagales	Hymenobacteraceae	Hymenobacter	1066	0	0	0	0	0	0	341	221	291	74	56	83	0	0	0	0	0	0
Cluster_551	Bacteria	Proteobacteria	Deltaproteobacteria	Bdellovibrionales	Bdellovibrionaceae	Bdellovibrio	1062	197	42	78	56	57	54	40	46	43	62	27	23	70	44	61	46	79	37
Cluster_549	Bacteria	Chloroflexi	Chloroflexia	Thermomicrobiales	JG30-KF-CM45	unknown genus	1057	123	78	202	37	43	62	21	37	17	32	37	19	26	35	9	93	97	89
Cluster_546	Bacteria	Bacteroidetes	Bacteroidia	Cytophagales	Hymenobacteraceae	Hymenobacter	1056	0	0	7	2	2	0	1	0	1	14	9	3	194	163	204	320	36	100
Cluster_543	Bacteria	Acidobacteria	Subgroup 6	unknown order	unknown family	unknown genus	1053	67	53	39	16	1	3	57	173	114	20	10	5	57	41	35	153	142	67
Cluster_535	Bacteria	Proteobacteria	Deltaproteobacteria	Oligoflexales	0319-6G20	unknown genus	1048	26	57	81	12	4	36	48	71	30	3	0	0	283	96	159	34	86	22
Cluster_554	Bacteria	Chloroflexi	KD4-96	unknown order	unknown family	unknown genus	1042	56	89	169	26	13	17	80	66	59	1	2	2	70	87	43	82	117	63
Cluster_558	Bacteria	Planctomycetes	Planctomycetacia	Planctomycetales	unknown family	unknown genus	1038	174	167	195	41	44	33	45	68	54	15	13	11	49	9	6	45	52	17
Cluster_536	Bacteria	Chloroflexi	Chloroflexia	Thermomicrobiales	JG30-KF-CM45	unknown genus	1034	98	134	238	23	3	24	8	4	8	7	3	5	69	67	32	107	136	68
Cluster_610	Bacteria	Proteobacteria	Gammaproteobacteria	Betaproteobacteriales	Nitrosomonadaceae	Nitrosomonas	1033	31	37	51	11	0	8	209	225	257	35	37	17	12	21	2	37	32	11
Cluster_540	Bacteria	Proteobacteria	Gammaproteobacteria	Xanthomonadales	Xanthomonadaceae	Lysobacter	1032	17	711	146	26	81	5	0	0	0	0	8	1	8	7	17	1	2	2
Cluster_541	Bacteria	Bacteroidetes	Ignavibacteria	OPB56	unknown family	unknown genus	1032	40	21	45	39	5	37	0	0	0	0	0	0	293	80	201	79	160	32
Cluster_544	Bacteria	Proteobacteria	Deltaproteobacteria	Bdellovibrionales	Bdellovibrionaceae	Bdellovibrio	1029	23	0	6	137	106	104	0	2	16	35	11	16	150	87	108	67	118	43
Cluster_611	Bacteria	Verrucomicrobia	Verrucomicrobiae	Pedosphaerales	Pedosphaeraceae	unknown genus	1029	1	86	42	9	8	30	11	36	22	4	2	0	254	253	75	81	87	28
Cluster_547	Bacteria	Proteobacteria	Gammaproteobacteria	Betaproteobacteriales	Nitrosomonadaceae	unknown genus	1028	39	64	21	3	0	6	171	327	216	17	5	6	15	12	18	33	52	23
Cluster_583	Bacteria	Proteobacteria	Alphaproteobacteria	Sphingomonadales	Sphingomonadaceae	Sphingomonas	1026	24	23	15	11	4	6	139	115	332	36	35	34	43	76	28	43	45	17
Cluster_645	Bacteria	Planctomycetes	Phycisphaerae	Tepidisphaerales	WD2101 soil group	unknown genus	1005	73	0	33	194	117	131	0	0	0	0	0	0	21	13	74	109	202	38
Cluster_550	Bacteria	Proteobacteria	Alphaproteobacteria	Rhodobacterales	Rhodobacteraceae	Rubellimicrobium	1002	75	22	57	61	95	43	61	72	86	72	71	93	44	27	25	37	33	28
Cluster_552	Bacteria	Cyanobacteria	Melainabacteria	Vampirovibrionales	unknown family	unknown genus	998	303	297	153	25	21	60	0	0	0	0	0	0	32	38	14	25	19	11
Cluster_556	Bacteria	Gemmatimonadetes	Gemmatimonadetes	Gemmatimonadales	Gemmatimonadaceae	Gemmatirosa	992	119	88	138	70	48	55	32	21	69	30	27	16	92	32	46	46	46	17
Cluster_571	Bacteria	Actinobacteria	Nitriliruptoria	Euzebyales	Euzebyaceae	unknown genus	989	157	96	192	19	59	32	21	16	3	6	2	1	83	56	48	76	78	44
Cluster_559	Bacteria	Patescibacteria	Saccharimonadia	Saccharimonadales	unknown family	unknown genus	981	0	1	3	0	1	0	230	177	171	137	91	123	7	5	0	10	2	23
Cluster_557	Bacteria	Gemmatimonadetes	Longimicrobia	Longimicrobiales	Longimicrobiaceae	unknown genus	979	99	174	101	60	7	75	0	0	0	0	2	1	101	154	33	80	79	13
Cluster_560	Bacteria	Proteobacteria	Deltaproteobacteria	Oligoflexales	0319-6G20	unknown genus	976	36	55	102	46	18	47	2	5	2	0	0	0	68	80	46	164	237	68
Cluster_574	Bacteria	Proteobacteria	Deltaproteobacteria	Myxococcales	Haliangiaceae	Haliangium	975	2	2	7	1	0	3	213	341	364	4	6	9	11	0	3	2	4	3
Cluster_1484	Bacteria	Proteobacteria	Gammaproteobacteria	Betaproteobacteriales	Burkholderiaceae	Massilia	974	26	49	52	50	45	44	28	33	24	74	75	68	98	95	94	40	70	9
Cluster_569	Bacteria	Proteobacteria	Deltaproteobacteria	Bdellovibrionales	Bdellovibrionaceae	unknown genus	973	68	32	66	27	18	104	4	0	10	0	3	0	144	140	97	80	140	40
Cluster_617	Bacteria	Proteobacteria	Alphaproteobacteria	Sphingomonadales	Sphingomonadaceae	Sphingoaurantiacus	972	95	58	43	133	87	146	6	2	0	33	27	23	112	39	58	58	28	24
Cluster_563	Bacteria	Proteobacteria	Alphaproteobacteria	Rickettsiales	Mitochondria	unknown genus	966	4	44	71	37	45	56	1	2	20	4	2	3	111	86	94	161	150	75
Cluster_573	Bacteria	Verrucomicrobia	Verrucomicrobiae	Pedosphaerales	Pedosphaeraceae	Multi-affiliation	962	235	168	254	120	89	58	1	0	0	0	0	1	5	4	0	5	21	1
Cluster_562	Bacteria	Bacteroidetes	Bacteroidia	Cytophagales	Hymenobacteraceae	Hymenobacter	956	8	2	4	2	0	4	85	197	106	194	177	155	6	10	0	4	0	2
Cluster_579	Bacteria	Firmicutes	Bacilli	Bacillales	Multi-affiliation	Multi-affiliation	954	15	130	62	35	28	48	5	8	5	7	5	7	131	154	151	68	49	46
Cluster_568	Bacteria	Chloroflexi	Chloroflexia	Thermomicrobiales	JG30-KF-CM45	unknown genus	954	44	132	78	37	19	29	13	6	15	1	2	3	58	71	49	169	180	48
Cluster_570	Bacteria	Proteobacteria	Alphaproteobacteria	Sphingomonadales	Sphingomonadaceae	Sphingomonas	952	0	0	0	0	0	0	3	1	5	305	306	283	0	1	0	20	13	15
Cluster_696	Bacteria	Firmicutes	Bacilli	Bacillales	Bacillaceae	Bacillus	947	63	254	140	46	54	74	11	2	26	6	4	3	56	36	17	72	59	24
Cluster_577	Bacteria	Proteobacteria	Alphaproteobacteria	Caulobacterales	Caulobacteraceae	Caulobacter	945	87	8	13	116	118	106	0	0	0	41	12	7	53	42	82	120	73	67
Cluster_582	Bacteria	Proteobacteria	Alphaproteobacteria	Sphingomonadales	Sphingomonadaceae	Sphingomonas	944	12	0	3	3	5	5	0	0	0	381	200	151	0	2	0	75	82	25
Cluster_572	Bacteria	Gemmatimonadetes	Gemmatimonadetes	Gemmatimonadales	Gemmatimonadaceae	Gemmatimonas	938	70	85	168	31	12	40	6	21	6	6	5	4	146	92	81	59	70	36
Cluster_631	Bacteria	Bacteroidetes	Bacteroidia	Sphingobacteriales	env.OPS 17	unknown genus	933	36	24	95	180	65	134	0	0	0	26	5	18	24	9	33	106	123	55
Cluster_623	Bacteria	Planctomycetes	Phycisphaerae	Tepidisphaerales	WD2101 soil group	unknown genus	931	25	52	66	11	32	31	15	10	18	14	5	4	189	138	98	86	88	49
Cluster_591	Bacteria	Bacteroidetes	Bacteroidia	Cytophagales	Hymenobacteraceae	Adhaeribacter	915	78	1	22	35	28	24	0	0	0	36	29	43	21	0	0	380	155	63
Cluster_581	Bacteria	Proteobacteria	Deltaproteobacteria	Bdellovibrionales	Bdellovibrionaceae	Bdellovibrio	909	20	19	0	23	21	31	60	78	16	176	95	105	63	42	24	68	57	11
Cluster_590	Bacteria	Cyanobacteria	Oxyphotobacteria	Chloroplast	unknown family	unknown genus	902	30	103	184	50	43	17	14	3	17	9	2	2	113	65	74	78	46	52
Cluster_587	Bacteria	Actinobacteria	0319-7L14	unknown order	unknown family	unknown genus	898	67	424	151	86	83	78	2	4	2	0	0	0	1	0	0	0	0	0
Cluster_584	Bacteria	Gemmatimonadetes	Gemmatimonadetes	Gemmatimonadales	Gemmatimonadaceae	Gemmatirosa	896	268	61	183	73	36	94	0	0	0	0	0	0	53	16	43	23	34	12
Cluster_588	Bacteria	Proteobacteria	Deltaproteobacteria	Bdellovibrionales	Bacteriovoracaceae	Peredibacter	895	6	0	6	21	24	35	96	101	187	25	27	34	87	90	54	35	50	17
Cluster_596	Bacteria	Chloroflexi	Chloroflexia	Thermomicrobiales	AKYG1722	unknown genus	895	143	185	154	58	66	92	5	5	6	1	0	0	49	39	26	24	41	1
Cluster_1580	Bacteria	Proteobacteria	Alphaproteobacteria	Sphingomonadales	Sphingomonadaceae	Multi-affiliation	893	12	24	16	10	12	12	15	10	9	6	3	10	11	9	9	10	12	703
Cluster_599	Bacteria	Fibrobacteres	Fibrobacteria	Fibrobacterales	Fibrobacteraceae	unknown genus	893	23	37	36	32	13	57	23	19	42	0	1	0	144	157	183	35	53	38
Cluster_713	Bacteria	Proteobacteria	Deltaproteobacteria	Oligoflexales	0319-6G20	unknown genus	892	2	41	6	90	33	65	0	1	2	0	2	1	64	63	150	153	141	78
Cluster_589	Bacteria	Planctomycetes	Phycisphaerae	Tepidisphaerales	WD2101 soil group	unknown genus	890	8	0	0	336	292	183	0	0	0	1	4	0	17	0	11	24	7	7
Cluster_592	Bacteria	Cyanobacteria	Oxyphotobacteria	Chloroplast	unknown family	unknown genus	890	9	127	149	18	6	7	19	7	13	3	1	4	157	123	73	52	86	36
Cluster_597	Bacteria	Chloroflexi	TK10	unknown order	unknown family	unknown genus	889	139	306	113	50	29	46	21	25	27	4	1	0	28	27	31	16	14	12
Cluster_585	Bacteria	Bacteroidetes	Bacteroidia	Cytophagales	Microscillaceae	unknown genus	888	0	0	0	0	1	0	88	146	104	169	217	163	0	0	0	0	0	0
Cluster_604	Bacteria	Patescibacteria	Gracilibacteria	Candidatus Peribacteria	unknown family	unknown genus	886	43	21	69	3	4	11	0	4	1	0	0	0	193	162	120	109	100	46
Cluster_671	Bacteria	Gemmatimonadetes	Longimicrobia	Longimicrobiales	Longimicrobiaceae	unknown genus	884	18	109	293	167	145	144	0	0	0	0	0	0	0	0	0	4	2	2
Cluster_615	Bacteria	Actinobacteria	Thermoleophilia	Solirubrobacterales	Solirubrobacteraceae	Conexibacter	876	15	41	38	6	14	12	34	61	50	9	7	13	89	107	95	72	81	132
Cluster_594	Bacteria	Bacteroidetes	Ignavibacteria	OPB56	unknown family	unknown genus	876	184	58	19	47	26	39	0	0	0	51	7	16	15	16	41	150	187	20
Cluster_620	Bacteria	Acidobacteria	Blastocatellia (Subgroup 4)	Blastocatellales	Blastocatellaceae	Multi-affiliation	875	77	6	13	7	4	16	109	146	191	44	10	13	69	21	4	57	57	31
Cluster_628	Bacteria	Firmicutes	Bacilli	Bacillales	Paenibacillaceae	Saccharibacillus	857	0	0	0	1	0	0	6	0	0	315	429	106	0	0	0	0	0	0
Cluster_865	Bacteria	Actinobacteria	Actinobacteria	Micrococcales	Multi-affiliation	Multi-affiliation	856	76	47	65	64	67	36	10	25	23	88	72	54	27	19	17	71	57	38
Cluster_598	Bacteria	Gemmatimonadetes	S0134 terrestrial group	unknown order	unknown family	unknown genus	856	5	578	262	0	1	0	2	0	4	0	0	0	0	0	0	4	0	0
Cluster_601	Bacteria	Cyanobacteria	Oxyphotobacteria	Chloroplast	unknown family	unknown genus	855	102	69	114	114	124	118	30	15	9	17	6	19	10	20	10	34	37	7
Cluster_606	Bacteria	Proteobacteria	Deltaproteobacteria	Myxococcales	Archangiaceae	Anaeromyxobacter	854	262	118	262	50	47	60	0	0	0	0	0	0	14	3	4	4	23	7
Cluster_638	Bacteria	Planctomycetes	Planctomycetacia	Planctomycetales	unknown family	unknown genus	852	97	81	131	26	13	30	12	19	20	8	3	5	39	58	64	102	93	51
Cluster_709	Bacteria	Bacteroidetes	Bacteroidia	Cytophagales	Hymenobacteraceae	Pontibacter	848	37	135	118	37	56	30	0	2	1	119	122	84	2	7	2	42	50	4
Cluster_813	Bacteria	Chloroflexi	Anaerolineae	Caldilineales	Caldilineaceae	unknown genus	846	62	107	65	19	27	40	46	61	43	12	6	3	36	25	33	132	38	91
Cluster_680	Bacteria	Planctomycetes	Phycisphaerae	Tepidisphaerales	WD2101 soil group	unknown genus	840	38	69	114	18	15	27	13	30	13	7	2	4	80	75	23	117	157	38
Cluster_642	Bacteria	Proteobacteria	Alphaproteobacteria	Rhizobiales	Beijerinckiaceae	unknown genus	837	1	11	25	5	1	3	54	86	78	11	14	17	69	49	43	153	129	88
Cluster_603	Bacteria	Planctomycetes	Planctomycetacia	Isosphaerales	Isosphaeraceae	unknown genus	837	71	110	107	54	63	68	35	34	40	15	7	7	59	41	22	61	33	10
Cluster_602	Bacteria	Proteobacteria	Alphaproteobacteria	Rhizobiales	Devosiaceae	Devosia	835	0	0	4	54	65	52	0	0	1	108	86	60	0	0	0	299	51	55
Cluster_612	Bacteria	Verrucomicrobia	Verrucomicrobiae	Opitutales	Opitutaceae	unknown genus	827	7	10	0	235	236	122	0	0	0	1	0	0	31	1	4	92	56	32
Cluster_726	Bacteria	Cyanobacteria	Sericytochromatia	unknown order	unknown family	unknown genus	822	53	202	155	65	31	64	17	24	48	16	21	4	41	13	14	16	11	27
Cluster_639	Bacteria	Chloroflexi	TK10	unknown order	unknown family	unknown genus	818	121	139	65	23	10	40	29	30	36	8	5	9	86	73	57	31	47	9
Cluster_627	Bacteria	Bacteroidetes	Bacteroidia	Cytophagales	Hymenobacteraceae	Adhaeribacter	814	0	6	2	3	3	0	3	0	0	217	236	250	0	1	2	21	57	13
Cluster_613	Bacteria	Bacteroidetes	Bacteroidia	Cytophagales	Hymenobacteraceae	Hymenobacter	802	0	0	0	0	0	0	365	187	125	45	42	38	0	0	0	0	0	0
Cluster_622	Bacteria	Proteobacteria	Gammaproteobacteria	Xanthomonadales	Xanthomonadaceae	Lysobacter	799	34	15	22	36	91	66	0	0	0	3	0	1	1	12	0	242	186	90
Cluster_626	Bacteria	Proteobacteria	Alphaproteobacteria	Rhizobiales	Beijerinckiaceae	unknown genus	796	2	12	25	2	2	1	75	221	151	28	35	31	15	32	34	42	48	40
Cluster_616	Bacteria	Nitrospirae	Nitrospira	Nitrospirales	Nitrospiraceae	Nitrospira	795	94	335	53	47	30	38	7	10	13	1	0	0	72	24	40	8	14	9
Cluster_771	Bacteria	Proteobacteria	Gammaproteobacteria	Cellvibrionales	Cellvibrionaceae	unknown genus	794	44	244	390	30	13	25	0	0	0	0	0	0	0	0	2	7	27	12
Cluster_625	Bacteria	Proteobacteria	Deltaproteobacteria	Myxococcales	Myxococcaceae	Myxococcus	790	140	156	163	56	59	65	0	3	0	0	0	0	28	40	21	21	33	5
Cluster_989	Bacteria	Actinobacteria	Thermoleophilia	Solirubrobacterales	Solirubrobacteraceae	Solirubrobacter	790	45	130	122	9	6	5	7	9	12	1	2	3	37	48	17	122	144	71
Cluster_691	Bacteria	Gemmatimonadetes	Gemmatimonadetes	Gemmatimonadales	Gemmatimonadaceae	Gemmatirosa	789	80	22	61	55	49	49	21	17	15	17	7	8	62	43	38	126	92	27
Cluster_621	Bacteria	Armatimonadetes	unknown class	unknown order	unknown family	unknown genus	789	97	318	40	32	32	47	30	25	40	0	6	1	49	23	10	13	22	4
Cluster_618	Bacteria	Planctomycetes	Phycisphaerae	Tepidisphaerales	WD2101 soil group	unknown genus	789	357	92	103	43	63	26	0	0	0	0	0	0	28	13	37	12	12	3
Cluster_614	Bacteria	Proteobacteria	Alphaproteobacteria	Sphingomonadales	Sphingomonadaceae	Sphingomonas	788	58	36	25	51	37	48	27	17	16	64	91	81	65	91	36	18	18	9
Cluster_814	Bacteria	Bacteroidetes	Bacteroidia	Chitinophagales	Chitinophagaceae	Flaviaesturariibacter	785	109	60	126	184	83	131	0	0	0	3	12	6	7	16	0	27	10	11
Cluster_629	Bacteria	Actinobacteria	Actinobacteria	Frankiales	Geodermatophilaceae	Modestobacter	782	107	37	31	103	83	45	7	9	15	94	52	74	18	0	13	24	35	35
Cluster_632	Bacteria	Proteobacteria	Deltaproteobacteria	Oligoflexales	0319-6G20	unknown genus	782	40	81	152	50	33	50	18	46	41	34	34	22	52	46	7	23	38	15
Cluster_636	Bacteria	Proteobacteria	Gammaproteobacteria	Pseudomonadales	Pseudomonadaceae	Pseudomonas	780	0	29	0	6	0	0	70	0	0	272	144	137	0	0	0	119	1	2
Cluster_677	Bacteria	Actinobacteria	Actinobacteria	Micromonosporales	Micromonosporaceae	Actinoplanes	779	89	175	129	48	26	33	5	3	4	5	8	6	17	20	30	69	89	23
Cluster_630	Bacteria	Actinobacteria	Actinobacteria	Micrococcales	Micrococcaceae	Multi-affiliation	778	26	37	20	51	107	70	26	13	9	152	59	19	7	2	1	81	52	46
Cluster_656	Bacteria	Proteobacteria	Alphaproteobacteria	Caulobacterales	Caulobacteraceae	unknown genus	776	4	0	9	11	1	0	171	102	203	69	59	69	13	10	3	17	8	27
Cluster_761	Unclassified	Unclassified	Unclassified	Unclassified	Unclassified	Unclassified	772	67	25	11	101	67	22	0	0	1	70	50	27	48	35	107	50	53	38
Cluster_703	Bacteria	Proteobacteria	Alphaproteobacteria	Sphingomonadales	Sphingomonadaceae	Sphingomonas	766	142	97	88	50	50	59	12	12	37	20	20	15	23	10	27	43	43	18
Cluster_922	Bacteria	Proteobacteria	Gammaproteobacteria	Gammaproteobacteria Incertae Sedis	unknown family	Candidatus Berkiella	765	4	0	0	76	45	29	12	0	0	2	4	1	16	8	21	149	326	72
Cluster_697	Bacteria	Proteobacteria	Deltaproteobacteria	Oligoflexales	0319-6G20	unknown genus	763	22	62	77	20	8	31	1	1	0	0	0	1	101	178	63	82	65	51
Cluster_724	Bacteria	Planctomycetes	Planctomycetacia	Planctomycetales	unknown family	unknown genus	763	109	163	87	25	32	30	53	66	73	12	14	14	6	14	13	22	17	13
Cluster_676	Bacteria	Bacteroidetes	Bacteroidia	Chitinophagales	Chitinophagaceae	Segetibacter	761	0	0	0	0	0	0	161	181	331	23	39	25	0	1	0	0	0	0
Cluster_634	Bacteria	Gemmatimonadetes	Longimicrobia	Longimicrobiales	Longimicrobiaceae	unknown genus	758	263	38	36	86	42	103	0	0	3	2	1	0	0	0	0	70	80	34
Cluster_666	Bacteria	Bacteroidetes	Bacteroidia	Cytophagales	Hymenobacteraceae	Adhaeribacter	754	0	0	0	0	0	0	0	0	0	237	226	289	0	0	0	2	0	0
Cluster_667	Bacteria	Proteobacteria	Alphaproteobacteria	Caulobacterales	Caulobacteraceae	Phenylobacterium	750	48	12	16	20	41	30	7	1	4	150	111	95	17	13	15	54	85	31
Cluster_750	Bacteria	Planctomycetes	Phycisphaerae	Tepidisphaerales	WD2101 soil group	unknown genus	750	70	42	38	203	143	96	0	0	0	3	0	1	33	9	16	35	46	15
Cluster_637	Bacteria	Proteobacteria	Deltaproteobacteria	Bdellovibrionales	Bdellovibrionaceae	Bdellovibrio	749	71	127	80	79	41	87	17	6	3	11	12	3	66	62	19	18	34	13
Cluster_643	Bacteria	Proteobacteria	Gammaproteobacteria	1013-28-CG33	unknown family	unknown genus	739	83	77	250	128	88	106	0	0	1	0	0	0	0	0	0	3	3	0
Cluster_641	Bacteria	Proteobacteria	Alphaproteobacteria	Rhizobiales	Multi-affiliation	Multi-affiliation	738	145	163	210	38	30	41	0	0	0	1	0	0	14	19	6	36	12	23
Cluster_644	Bacteria	Proteobacteria	Deltaproteobacteria	Myxococcales	Archangiaceae	Anaeromyxobacter	732	52	29	56	55	59	55	49	54	52	27	25	33	59	18	56	15	28	10
Cluster_648	Bacteria	Proteobacteria	Deltaproteobacteria	Myxococcales	Archangiaceae	Anaeromyxobacter	729	12	18	19	15	10	18	83	160	147	18	15	26	56	64	23	25	8	12
Cluster_836	Unclassified	Unclassified	Unclassified	Unclassified	Unclassified	Unclassified	729	64	45	13	112	96	54	1	5	7	16	8	60	50	37	70	41	39	11
Cluster_650	Bacteria	Proteobacteria	Alphaproteobacteria	Rhizobiales	Hyphomicrobiaceae	Multi-affiliation	721	6	49	16	5	1	28	75	132	82	13	5	0	42	31	55	80	55	46
Cluster_756	Bacteria	Gemmatimonadetes	Gemmatimonadetes	Gemmatimonadales	Gemmatimonadaceae	unknown genus	721	35	124	82	3	4	8	0	2	2	0	0	0	65	34	19	114	166	63
Cluster_646	Bacteria	Proteobacteria	Deltaproteobacteria	Myxococcales	unknown family	unknown genus	720	0	0	0	3	3	0	230	108	151	96	40	82	1	3	0	1	0	2
Cluster_647	Bacteria	Gemmatimonadetes	Longimicrobia	Longimicrobiales	Longimicrobiaceae	unknown genus	720	36	17	49	13	9	27	40	41	41	19	25	26	88	68	26	71	71	53
Cluster_649	Bacteria	Actinobacteria	Acidimicrobiia	IMCC26256	unknown family	unknown genus	719	183	386	66	13	24	16	1	2	10	0	1	0	3	3	2	3	6	0
Cluster_654	Bacteria	Proteobacteria	Alphaproteobacteria	Acetobacterales	Acetobacteraceae	Roseomonas	707	94	27	42	107	74	55	4	0	0	72	76	68	3	8	10	43	15	9
Cluster_839	Bacteria	Proteobacteria	Deltaproteobacteria	Myxococcales	P3OB-42	unknown genus	707	56	162	109	7	8	82	5	8	1	0	2	0	108	73	29	34	12	11
Cluster_778	Bacteria	Actinobacteria	Actinobacteria	Micrococcales	Microbacteriaceae	Agromyces	706	26	118	158	40	17	24	0	2	3	3	3	2	38	39	22	72	96	43
Cluster_660	Bacteria	Actinobacteria	Thermoleophilia	Gaiellales	Multi-affiliation	Multi-affiliation	705	88	137	104	17	24	32	48	58	41	1	1	0	42	37	26	12	18	19
Cluster_655	Bacteria	Actinobacteria	Acidimicrobiia	unknown order	unknown family	unknown genus	705	129	16	50	45	106	116	16	15	15	33	31	12	10	15	12	31	32	21
Cluster_659	Bacteria	Actinobacteria	Actinobacteria	Micrococcales	Micrococcaceae	Arthrobacter	704	1	8	15	23	21	11	10	1	3	134	160	132	35	33	34	35	38	10
Cluster_679	Bacteria	Proteobacteria	Gammaproteobacteria	Betaproteobacteriales	TRA3-20	unknown genus	704	6	0	0	1	0	6	100	126	195	59	53	45	1	1	8	39	51	13
Cluster_701	Bacteria	Proteobacteria	Deltaproteobacteria	Bdellovibrionales	Bacteriovoracaceae	Peredibacter	701	58	16	50	42	16	27	64	68	115	25	14	33	16	17	20	45	55	20
Cluster_653	Bacteria	Proteobacteria	Gammaproteobacteria	unknown order	unknown family	unknown genus	700	46	86	136	31	17	11	20	23	42	47	35	50	19	13	46	27	38	13
Cluster_669	Bacteria	Planctomycetes	Phycisphaerae	Tepidisphaerales	WD2101 soil group	unknown genus	700	221	0	0	19	38	156	0	0	0	1	0	1	12	0	0	80	127	45
Cluster_879	Bacteria	Patescibacteria	Parcubacteria	unknown order	unknown family	unknown genus	700	107	68	78	21	6	35	34	49	53	9	2	1	34	54	41	44	50	14
Cluster_930	Bacteria	Proteobacteria	Gammaproteobacteria	Steroidobacterales	Steroidobacteraceae	Steroidobacter	698	64	67	132	19	21	11	0	7	0	0	1	1	36	38	17	125	123	36
Cluster_657	Bacteria	Bacteroidetes	Bacteroidia	Cytophagales	Hymenobacteraceae	Adhaeribacter	695	0	0	0	0	0	3	0	0	0	189	256	181	0	0	1	42	16	7
Cluster_663	Bacteria	Actinobacteria	Acidimicrobiia	unknown order	unknown family	unknown genus	691	116	94	101	69	57	93	0	8	1	2	0	3	24	7	7	54	26	29
Cluster_661	Bacteria	Actinobacteria	Actinobacteria	Streptomycetales	Streptomycetaceae	Streptomyces	690	206	56	194	63	31	15	22	12	11	0	1	1	6	8	0	18	21	25
Cluster_658	Bacteria	Bacteroidetes	Bacteroidia	Chitinophagales	unknown family	unknown genus	690	31	18	84	11	0	24	0	0	3	116	40	110	2	2	1	134	98	16
Cluster_662	Bacteria	Actinobacteria	Rubrobacteria	Rubrobacterales	Rubrobacteriaceae	Rubrobacter	686	2	6	12	4	4	4	201	219	166	11	7	8	5	7	6	12	8	4
Cluster_751	Bacteria	Proteobacteria	Deltaproteobacteria	Bdellovibrionales	Bdellovibrionaceae	Bdellovibrio	679	162	62	14	89	89	83	6	10	14	25	13	12	3	0	0	44	40	13
Cluster_668	Bacteria	Bacteroidetes	Bacteroidia	Chitinophagales	Chitinophagaceae	unknown genus	679	0	0	0	2	0	0	0	0	0	0	0	0	0	0	0	409	144	124
Cluster_664	Bacteria	Proteobacteria	Alphaproteobacteria	Acetobacterales	Acetobacteraceae	Roseomonas	677	28	5	75	13	12	13	38	58	44	126	115	81	11	13	6	20	11	8
Cluster_670	Bacteria	Actinobacteria	Actinobacteria	Frankiales	Geodermatophilaceae	Geodermatophilus	676	17	44	51	11	10	12	15	10	8	1	3	3	45	52	32	151	160	51
Cluster_869	Bacteria	Proteobacteria	Alphaproteobacteria	Rhodospirillales	unknown family	unknown genus	675	4	0	0	58	89	46	0	0	0	0	0	0	0	0	0	250	96	132
Cluster_672	Bacteria	Patescibacteria	Saccharimonadia	Saccharimonadales	unknown family	unknown genus	671	4	34	60	0	1	2	5	13	12	11	5	22	131	168	39	40	37	87
Cluster_673	Bacteria	Planctomycetes	Phycisphaerae	Tepidisphaerales	WD2101 soil group	unknown genus	670	2	23	17	13	1	7	5	3	8	12	11	10	104	139	91	102	71	51
Cluster_674	Bacteria	Acidobacteria	Subgroup 6	unknown order	unknown family	unknown genus	669	0	7	9	0	0	6	5	2	4	0	0	0	240	182	121	22	56	15
Cluster_817	Bacteria	Actinobacteria	Multi-affiliation	Multi-affiliation	Multi-affiliation	Multi-affiliation	667	22	198	125	7	11	6	1	1	1	0	0	0	29	26	27	83	104	26
Cluster_682	Bacteria	Bacteroidetes	Bacteroidia	Sphingobacteriales	Sphingobacteriaceae	Pedobacter	667	23	0	0	106	2	0	0	0	0	348	162	21	0	0	0	3	2	0
Cluster_683	Bacteria	Proteobacteria	Deltaproteobacteria	Bdellovibrionales	Bdellovibrionaceae	Bdellovibrio	657	1	0	0	0	2	1	0	0	0	0	0	0	0	0	0	402	156	95
Cluster_902	Bacteria	BRC1	unknown class	unknown order	unknown family	unknown genus	655	48	42	179	118	143	122	0	0	0	0	0	0	0	0	0	3	0	0
Cluster_705	Bacteria	Chloroflexi	Chloroflexia	Thermomicrobiales	JG30-KF-CM45	unknown genus	655	19	24	49	39	25	24	38	31	21	32	14	9	4	13	9	103	95	106
Cluster_678	Bacteria	Planctomycetes	Planctomycetacia	Planctomycetales	unknown family	unknown genus	652	21	68	111	14	6	21	15	39	25	7	3	1	37	45	28	74	91	46
Cluster_810	Bacteria	Proteobacteria	Gammaproteobacteria	Betaproteobacteriales	Burkholderiaceae	Multi-affiliation	651	0	0	0	1	1	0	46	5	8	168	256	154	0	0	0	4	8	0
Cluster_687	Bacteria	Actinobacteria	Acidimicrobiia	unknown order	unknown family	unknown genus	649	118	167	179	54	26	29	0	0	0	0	0	0	13	29	8	6	18	2
Cluster_681	Bacteria	Actinobacteria	Thermoleophilia	Solirubrobacterales	Solirubrobacteraceae	Parviterribacter	646	6	0	7	0	1	1	132	109	154	69	60	70	2	8	3	15	2	7
Cluster_899	Bacteria	Proteobacteria	Alphaproteobacteria	Sphingomonadales	Sphingomonadaceae	Sphingomonas	642	3	0	5	9	16	21	0	0	0	96	82	51	82	74	117	41	29	16
Cluster_721	Bacteria	Proteobacteria	Deltaproteobacteria	Myxococcales	P3OB-42	unknown genus	641	55	1	397	12	7	77	0	0	0	0	0	0	25	0	11	30	19	7
Cluster_1406	Bacteria	Gemmatimonadetes	Longimicrobia	Longimicrobiales	Longimicrobiaceae	unknown genus	641	25	73	105	27	17	32	5	12	14	9	2	5	64	68	36	49	78	20
Cluster_686	Bacteria	Cyanobacteria	Oxyphotobacteria	Nostocales	Chroococcidiopsaceae	Aliterella	635	0	0	6	0	4	1	148	239	110	28	18	40	14	14	8	4	1	0
Cluster_904	Bacteria	Proteobacteria	Gammaproteobacteria	Steroidobacterales	Steroidobacteraceae	Steroidobacter	634	64	52	66	26	31	13	0	0	0	0	3	2	10	8	4	182	83	90
Cluster_762	Bacteria	Proteobacteria	Alphaproteobacteria	Rhizobiales	Devosiaceae	Devosia	633	45	33	60	75	60	63	0	7	2	4	0	3	44	26	34	74	52	51
Cluster_897	Bacteria	Proteobacteria	Alphaproteobacteria	Sphingomonadales	Sphingomonadaceae	unknown genus	633	12	13	11	33	19	13	113	65	47	100	74	102	5	8	2	7	9	0
Cluster_735	Bacteria	Chloroflexi	TK10	unknown order	unknown family	unknown genus	632	64	74	145	24	24	45	12	2	10	2	1	0	56	42	28	41	43	19
Cluster_722	Bacteria	Bacteroidetes	Bacteroidia	Flavobacteriales	Flavobacteriaceae	Flavobacterium	630	0	0	1	367	5	11	6	2	0	103	78	8	0	1	0	14	23	11
Cluster_693	Bacteria	Chloroflexi	KD4-96	unknown order	unknown family	unknown genus	630	58	56	87	20	8	22	11	7	2	0	1	0	41	60	43	56	111	47
Cluster_685	Bacteria	Planctomycetes	vadinHA49	unknown order	unknown family	unknown genus	629	0	0	0	50	26	125	8	19	0	16	22	9	86	0	65	27	156	20
Cluster_690	Bacteria	Proteobacteria	Gammaproteobacteria	Legionellales	Legionellaceae	Legionella	626	9	0	0	8	4	12	0	0	0	0	0	1	14	9	18	338	83	130
Cluster_770	Bacteria	Actinobacteria	Nitriliruptoria	Euzebyales	Euzebyaceae	unknown genus	626	130	61	53	41	19	16	1	3	3	0	1	0	9	11	5	146	48	79
Cluster_2163	Bacteria	Proteobacteria	Alphaproteobacteria	Sphingomonadales	Sphingomonadaceae	Multi-affiliation	623	34	45	35	38	22	20	33	47	54	49	27	40	30	39	29	33	32	16
Cluster_689	Bacteria	Bacteroidetes	Bacteroidia	Cytophagales	Cytophagaceae	Rhodocytophaga	623	39	28	23	97	112	156	0	0	0	0	0	1	33	27	9	34	54	10
Cluster_688	Bacteria	Actinobacteria	Thermoleophilia	Solirubrobacterales	Solirubrobacteraceae	Multi-affiliation	622	77	31	37	13	9	5	40	115	62	15	3	7	28	20	18	53	69	20
Cluster_700	Bacteria	Chloroflexi	OLB14	unknown order	unknown family	unknown genus	622	62	80	59	8	3	33	31	67	30	2	4	2	23	25	22	60	58	53
Cluster_692	Bacteria	Cyanobacteria	Oxyphotobacteria	Chloroplast	unknown family	unknown genus	617	66	124	67	48	28	16	11	46	45	17	14	10	46	17	24	20	15	3
Cluster_876	Bacteria	Proteobacteria	Alphaproteobacteria	Rhizobiales	Xanthobacteraceae	Multi-affiliation	614	3	16	27	6	4	19	111	135	187	3	7	2	3	4	1	46	12	28
Cluster_723	Bacteria	Acidobacteria	Holophagae	Subgroup 7	unknown family	unknown genus	614	34	9	0	23	74	316	6	12	3	7	3	0	56	18	39	5	6	3
Cluster_718	Bacteria	Verrucomicrobia	Verrucomicrobiae	Opitutales	Opitutaceae	unknown genus	614	136	55	55	42	20	53	0	0	0	0	0	0	26	2	10	107	79	29
Cluster_695	Bacteria	Proteobacteria	Deltaproteobacteria	Myxococcales	Vulgatibacteraceae	Vulgatibacter	610	12	0	2	25	269	295	0	0	0	0	0	0	0	0	2	5	0	0
Cluster_704	Bacteria	Proteobacteria	Alphaproteobacteria	Rhizobiales	Rhizobiaceae	Aureimonas	609	5	13	3	33	25	27	0	3	4	5	6	6	46	62	121	143	41	66
Cluster_844	Bacteria	Proteobacteria	Alphaproteobacteria	Rhizobiales	Rhizobiaceae	Mesorhizobium	608	101	88	149	25	51	33	7	8	3	3	4	2	10	11	9	59	27	18
Cluster_694	Bacteria	Gemmatimonadetes	Gemmatimonadetes	Gemmatimonadales	Gemmatimonadaceae	unknown genus	607	28	86	8	16	28	8	0	0	0	0	0	0	0	0	0	183	178	72
Cluster_702	Bacteria	Proteobacteria	Alphaproteobacteria	Sphingomonadales	Sphingomonadaceae	Altererythrobacter	606	18	14	20	8	22	22	0	0	0	2	1	6	0	0	0	322	66	105
Cluster_781	Bacteria	Proteobacteria	Deltaproteobacteria	Myxococcales	Myxococcaceae	Aggregicoccus	602	7	4	1	133	191	85	0	0	0	8	9	7	51	17	55	20	10	4
Cluster_706	Bacteria	Bacteroidetes	Bacteroidia	Cytophagales	Hymenobacteraceae	Rufibacter	598	0	1	0	1	0	0	0	0	0	97	36	68	0	0	0	275	86	34
Cluster_699	Bacteria	Acidobacteria	Holophagae	Subgroup 7	unknown family	unknown genus	596	4	0	0	4	0	3	64	141	156	17	11	7	20	7	39	74	37	12
Cluster_731	Bacteria	Actinobacteria	Actinobacteria	Propionibacteriales	Nocardioidaceae	Nocardioides	591	46	13	133	32	23	15	0	0	0	4	1	2	0	4	0	117	62	139
Cluster_698	Bacteria	Proteobacteria	Alphaproteobacteria	Sphingomonadales	Sphingomonadaceae	Sphingomonas	591	48	82	56	9	5	42	13	14	11	7	4	7	89	55	10	29	96	14
Cluster_707	Bacteria	Proteobacteria	Deltaproteobacteria	Myxococcales	mle1-27	unknown genus	588	0	1	0	0	0	0	148	187	173	24	8	35	1	0	1	0	10	0
Cluster_883	Bacteria	Proteobacteria	Deltaproteobacteria	Oligoflexales	Oligoflexaceae	Oligoflexus	582	26	15	23	49	21	35	22	78	36	79	46	64	0	5	0	25	45	13
Cluster_712	Bacteria	Proteobacteria	Deltaproteobacteria	Myxococcales	BIrii41	unknown genus	582	2	13	31	0	0	3	144	182	160	3	3	0	3	4	3	13	18	0
Cluster_710	Bacteria	Gemmatimonadetes	Gemmatimonadetes	Gemmatimonadales	Gemmatimonadaceae	Gemmatimonas	577	2	25	3	5	3	24	7	4	5	0	0	0	212	84	29	64	105	5
Cluster_716	Bacteria	Actinobacteria	Actinobacteria	Frankiales	Geodermatophilaceae	Blastococcus	576	63	146	87	76	82	46	1	0	0	1	0	0	2	4	0	35	17	16
Cluster_711	Bacteria	Patescibacteria	Microgenomatia	unknown order	unknown family	unknown genus	576	107	172	145	22	19	18	0	0	0	0	0	0	10	9	23	9	34	8
Cluster_715	Bacteria	Deinococcus-Thermus	Deinococci	Deinococcales	Deinococcaceae	Deinococcus	575	4	13	1	0	3	0	112	148	84	46	36	30	13	49	16	12	3	5
Cluster_1520	Bacteria	Proteobacteria	Alphaproteobacteria	Sphingomonadales	Sphingomonadaceae	Sphingomonas	575	4	5	7	4	1	2	4	0	5	7	0	2	7	7	2	8	7	503
Cluster_717	Bacteria	Patescibacteria	Berkelbacteria	unknown order	unknown family	unknown genus	570	43	225	65	33	32	37	14	47	32	7	5	2	22	3	1	0	2	0
Cluster_714	Bacteria	Proteobacteria	Deltaproteobacteria	Bdellovibrionales	Bdellovibrionaceae	Bdellovibrio	566	0	0	0	0	0	0	0	0	2	213	110	121	17	2	17	32	43	9
Cluster_773	Bacteria	Chloroflexi	Chloroflexia	Kallotenuales	AKIW781	unknown genus	565	27	15	27	17	15	23	40	34	55	42	28	37	33	16	25	53	41	37
Cluster_758	Bacteria	Cyanobacteria	Sericytochromatia	unknown order	unknown family	unknown genus	565	0	0	0	31	14	10	42	82	130	102	54	79	0	0	0	2	19	0
Cluster_720	Bacteria	Bacteroidetes	Bacteroidia	Chitinophagales	Chitinophagaceae	Flavisolibacter	564	3	0	0	4	3	2	105	88	191	58	36	42	10	4	3	2	13	0
Cluster_719	Bacteria	Proteobacteria	Deltaproteobacteria	Bdellovibrionales	Bacteriovoracaceae	Peredibacter	564	57	41	107	0	1	19	2	9	4	0	1	1	27	0	11	111	140	33
Cluster_840	Bacteria	Bacteroidetes	Bacteroidia	Flavobacteriales	Flavobacteriaceae	Flavobacterium	562	52	0	0	25	17	1	0	0	0	20	22	98	17	0	9	237	47	17
Cluster_797	Bacteria	Planctomycetes	Planctomycetacia	Isosphaerales	Isosphaeraceae	unknown genus	562	34	49	23	7	12	8	92	112	97	22	13	10	14	8	8	19	24	10
Cluster_729	Bacteria	Bacteroidetes	Bacteroidia	Chitinophagales	Chitinophagaceae	Flavisolibacter	561	0	0	0	0	0	0	12	79	18	143	113	156	0	0	0	15	23	2
Cluster_730	Bacteria	Gemmatimonadetes	Longimicrobia	Longimicrobiales	Longimicrobiaceae	unknown genus	560	87	167	88	64	37	72	0	0	0	0	0	0	0	0	0	20	20	5
Cluster_743	Bacteria	Gemmatimonadetes	Gemmatimonadetes	Gemmatimonadales	Gemmatimonadaceae	Gemmatimonas	558	3	0	0	0	0	1	102	153	96	33	26	15	3	13	12	41	44	16
Cluster_800	Bacteria	Proteobacteria	Gammaproteobacteria	Betaproteobacteriales	Burkholderiaceae	Massilia	558	9	0	2	131	107	29	3	0	1	71	82	67	1	1	3	25	21	5
Cluster_725	Bacteria	Proteobacteria	Deltaproteobacteria	Bdellovibrionales	Bdellovibrionaceae	Bdellovibrio	556	9	11	24	19	15	18	10	7	5	109	73	72	28	31	15	43	47	20
Cluster_4184	Bacteria	Proteobacteria	Gammaproteobacteria	Betaproteobacteriales	Burkholderiaceae	Multi-affiliation	552	38	28	28	16	32	18	27	23	38	49	55	54	30	27	18	38	27	6
Cluster_1086	Bacteria	Actinobacteria	Thermoleophilia	Gaiellales	unknown family	unknown genus	551	29	149	124	9	0	11	0	0	2	0	0	0	30	20	12	82	66	17
Cluster_727	Bacteria	Planctomycetes	Planctomycetacia	Pirellulales	Pirellulaceae	Pirellula	549	62	168	90	2	11	19	6	39	16	1	2	0	13	12	31	31	25	21
Cluster_728	Archaea	Thaumarchaeota	Nitrososphaeria	Nitrososphaerales	Nitrososphaeraceae	Multi-affiliation	548	34	117	132	21	16	22	0	0	0	0	0	0	43	27	9	51	58	18
Cluster_734	Bacteria	Proteobacteria	Alphaproteobacteria	Paracaedibacterales	Paracaedibacteraceae	Candidatus Paracaedibacter	542	47	101	3	188	84	83	0	0	0	0	0	1	0	0	0	25	2	8
Cluster_742	Bacteria	Chloroflexi	Chloroflexia	Kallotenuales	AKIW781	unknown genus	542	88	18	36	36	29	21	0	0	0	1	1	0	22	23	41	102	63	61
Cluster_874	Bacteria	Nitrospirae	Nitrospira	Nitrospirales	Nitrospiraceae	Nitrospira	541	17	111	100	10	13	26	1	9	4	0	0	0	13	16	15	85	84	37
Cluster_745	Bacteria	Proteobacteria	Alphaproteobacteria	Sphingomonadales	Sphingomonadaceae	Sphingomonas	541	0	3	2	2	1	0	0	0	0	109	90	104	5	0	4	87	66	68
Cluster_843	Bacteria	Cyanobacteria	Sericytochromatia	unknown order	unknown family	unknown genus	541	37	15	0	6	6	111	72	142	98	7	2	0	11	23	3	4	3	1
Cluster_739	Bacteria	Proteobacteria	Alphaproteobacteria	Rhizobiales	Rhizobiaceae	Allorhizobium-Neorhizobium-Pararhizobium-Rhizobium	540	7	10	16	239	145	77	1	3	0	2	5	3	0	0	0	20	3	9
Cluster_733	Bacteria	Gemmatimonadetes	Longimicrobia	Longimicrobiales	Longimicrobiaceae	unknown genus	539	143	24	298	14	6	4	0	3	7	36	1	1	1	0	0	0	1	0
Cluster_732	Bacteria	Actinobacteria	Thermoleophilia	Gaiellales	unknown family	unknown genus	538	13	330	134	22	17	22	0	0	0	0	0	0	0	0	0	0	0	0
Cluster_736	Bacteria	Proteobacteria	Deltaproteobacteria	Bdellovibrionales	Bdellovibrionaceae	Bdellovibrio	537	5	42	93	3	2	4	21	31	55	32	14	7	7	41	4	46	92	38
Cluster_741	Bacteria	Gemmatimonadetes	Longimicrobia	Longimicrobiales	Longimicrobiaceae	unknown genus	536	27	13	15	17	4	12	26	40	55	35	48	45	26	7	2	97	48	19
Cluster_909	Bacteria	Actinobacteria	Acidimicrobiia	unknown order	unknown family	unknown genus	536	50	33	50	27	23	18	4	39	19	37	27	21	8	4	0	78	62	36
Cluster_738	Bacteria	Bacteroidetes	Bacteroidia	Cytophagales	Microscillaceae	unknown genus	535	240	46	20	55	64	95	0	0	0	0	0	0	1	0	0	2	9	3
Cluster_740	Bacteria	Planctomycetes	Phycisphaerae	Tepidisphaerales	WD2101 soil group	unknown genus	534	0	2	6	0	0	0	56	88	96	31	44	22	44	10	5	71	38	21
Cluster_747	Bacteria	Gemmatimonadetes	Gemmatimonadetes	Gemmatimonadales	Gemmatimonadaceae	Gemmatimonas	532	35	16	52	29	46	72	0	0	0	4	0	6	0	0	0	111	97	64
Cluster_744	Bacteria	Proteobacteria	Deltaproteobacteria	Oligoflexales	0319-6G20	unknown genus	531	54	3	19	157	56	117	0	0	0	0	0	0	9	39	4	12	35	26
Cluster_749	Bacteria	Proteobacteria	Gammaproteobacteria	Betaproteobacteriales	TRA3-20	unknown genus	530	38	16	23	5	7	11	20	23	8	1	0	1	33	50	22	105	133	34
Cluster_737	Bacteria	Proteobacteria	Deltaproteobacteria	Oligoflexales	Oligoflexaceae	unknown genus	529	0	0	4	56	24	22	8	4	3	132	152	113	0	0	0	3	3	5
Cluster_2161	Bacteria	Proteobacteria	Gammaproteobacteria	Betaproteobacteriales	Burkholderiaceae	Multi-affiliation	528	15	21	16	9	11	15	20	16	34	27	26	19	17	16	19	14	13	220
Cluster_831	Bacteria	Actinobacteria	Actinobacteria	Corynebacteriales	Mycobacteriaceae	Mycobacterium	528	5	35	20	82	26	22	22	58	50	11	9	3	2	5	8	80	46	44
Cluster_774	Bacteria	Planctomycetes	Planctomycetacia	Pirellulales	Pirellulaceae	Pirellula	526	2	46	7	1	5	4	0	5	12	0	0	0	24	5	42	218	79	76
Cluster_752	Bacteria	Proteobacteria	Deltaproteobacteria	Myxococcales	Haliangiaceae	Haliangium	522	2	21	66	22	23	46	0	10	5	2	3	1	47	18	16	69	121	50
Cluster_833	Unclassified	Unclassified	Unclassified	Unclassified	Unclassified	Unclassified	521	61	7	19	102	72	37	7	1	1	4	5	1	107	6	48	15	25	3
Cluster_944	Bacteria	Bacteroidetes	Bacteroidia	Sphingobacteriales	env.OPS 17	unknown genus	520	72	177	132	21	39	37	0	0	0	0	0	0	0	0	0	19	10	13
Cluster_767	Bacteria	Proteobacteria	Deltaproteobacteria	Oligoflexales	0319-6G20	unknown genus	515	0	0	0	0	0	0	103	129	202	29	24	16	0	0	0	1	11	0
Cluster_746	Bacteria	Proteobacteria	Deltaproteobacteria	Bdellovibrionales	Bdellovibrionaceae	Bdellovibrio	514	124	78	121	83	50	22	0	0	0	0	0	0	0	0	0	14	12	10
Cluster_753	Bacteria	Planctomycetes	Planctomycetacia	Pirellulales	Pirellulaceae	unknown genus	513	56	67	106	17	11	28	7	3	4	1	0	1	31	40	40	35	39	27
Cluster_775	Bacteria	Bacteroidetes	Bacteroidia	Cytophagales	Spirosomaceae	unknown genus	511	2	0	0	1	0	0	0	0	1	0	0	0	38	173	292	2	2	0
Cluster_755	Bacteria	Proteobacteria	Deltaproteobacteria	Bdellovibrionales	Bdellovibrionaceae	Bdellovibrio	510	75	5	3	10	16	49	9	39	38	73	59	40	9	2	6	17	51	9
Cluster_754	Bacteria	Gemmatimonadetes	Gemmatimonadetes	Gemmatimonadales	Gemmatimonadaceae	Gemmatimonas	509	7	12	8	75	13	71	10	12	8	2	2	8	203	26	23	5	11	13
Cluster_918	Bacteria	Deinococcus-Thermus	Deinococci	Deinococcales	Deinococcaceae	Deinococcus	507	5	44	18	12	12	22	72	71	64	27	16	16	25	47	17	13	20	6
Cluster_875	Bacteria	Proteobacteria	Alphaproteobacteria	Sphingomonadales	Sphingomonadaceae	Erythrobacter	506	47	2	16	29	31	43	7	6	18	89	75	97	0	0	0	14	25	7
Cluster_760	Bacteria	Actinobacteria	Thermoleophilia	Solirubrobacterales	Solirubrobacteraceae	Solirubrobacter	505	40	31	40	24	13	34	5	0	0	0	0	0	118	59	58	16	46	21
Cluster_766	Bacteria	Verrucomicrobia	Verrucomicrobiae	Pedosphaerales	Pedosphaeraceae	unknown genus	504	27	85	5	5	8	16	89	121	83	12	5	2	2	17	21	4	1	1
Cluster_785	Bacteria	Proteobacteria	Deltaproteobacteria	Oligoflexales	0319-6G20	unknown genus	503	58	42	140	25	19	10	0	13	17	65	54	27	2	0	0	18	7	6
Cluster_769	Bacteria	Bacteroidetes	Bacteroidia	Cytophagales	Microscillaceae	unknown genus	503	0	471	11	1	0	2	3	0	0	0	0	0	5	0	0	2	8	0
Cluster_759	Bacteria	Bacteroidetes	Bacteroidia	Flavobacteriales	Weeksellaceae	Chryseobacterium	501	0	0	0	49	18	0	6	0	0	219	192	17	0	0	0	0	0	0
Cluster_1157	Unclassified	Unclassified	Unclassified	Unclassified	Unclassified	Unclassified	499	29	8	47	44	22	34	4	7	6	70	103	54	8	1	0	14	48	0
Cluster_764	Bacteria	Firmicutes	Multi-affiliation	Multi-affiliation	Multi-affiliation	Multi-affiliation	497	10	0	0	0	0	0	113	0	0	116	128	110	1	0	0	18	1	0
Cluster_757	Archaea	Thaumarchaeota	Nitrososphaeria	Nitrososphaerales	Nitrososphaeraceae	Multi-affiliation	497	25	87	68	40	18	14	32	32	26	1	0	0	35	10	8	47	50	4
Cluster_763	Bacteria	Bacteroidetes	Bacteroidia	Sphingobacteriales	env.OPS 17	unknown genus	497	0	0	0	0	0	0	256	106	75	32	28	0	0	0	0	0	0	0
Cluster_864	Bacteria	Planctomycetes	Phycisphaerae	Tepidisphaerales	WD2101 soil group	unknown genus	492	4	4	42	12	8	21	3	0	2	22	15	13	48	46	27	128	74	23
Cluster_776	Bacteria	Proteobacteria	Deltaproteobacteria	Bdellovibrionales	Bacteriovoracaceae	Peredibacter	489	0	0	0	6	16	0	0	0	0	151	174	115	0	1	0	16	6	4
Cluster_772	Bacteria	Bacteroidetes	Bacteroidia	Sphingobacteriales	Sphingobacteriaceae	Multi-affiliation	487	2	0	0	104	72	86	0	0	0	1	0	1	3	1	10	17	185	5
Cluster_765	Bacteria	Proteobacteria	Deltaproteobacteria	Oligoflexales	0319-6G20	unknown genus	486	4	1	53	31	8	27	0	0	0	0	0	0	71	29	56	50	129	27
Cluster_768	Bacteria	Actinobacteria	Thermoleophilia	Gaiellales	unknown family	unknown genus	485	46	43	120	11	2	4	1	3	10	0	0	0	31	62	16	53	47	36
Cluster_779	Bacteria	Armatimonadetes	unknown class	unknown order	unknown family	unknown genus	484	21	16	60	40	28	34	8	21	18	19	29	14	25	17	15	53	55	11
Cluster_780	Unclassified	Unclassified	Unclassified	Unclassified	Unclassified	Unclassified	481	11	15	85	4	3	2	37	36	25	52	28	32	30	21	17	13	45	25
Cluster_829	Unclassified	Unclassified	Unclassified	Unclassified	Unclassified	Unclassified	481	18	55	70	60	28	29	11	15	18	28	17	18	33	9	20	25	19	8
Cluster_826	Bacteria	Gemmatimonadetes	Longimicrobia	Longimicrobiales	Longimicrobiaceae	unknown genus	480	5	86	347	13	15	14	0	0	0	0	0	0	0	0	0	0	0	0
Cluster_782	Bacteria	Bacteroidetes	Bacteroidia	Cytophagales	Cyclobacteriaceae	unknown genus	478	46	24	6	55	78	170	0	0	3	0	0	0	5	15	0	35	24	17
Cluster_777	Bacteria	Proteobacteria	Alphaproteobacteria	Acetobacterales	Acetobacteraceae	Roseomonas	476	4	0	4	9	11	1	14	12	12	131	118	117	0	0	0	15	26	2
Cluster_835	Bacteria	Proteobacteria	Deltaproteobacteria	Myxococcales	Haliangiaceae	Haliangium	474	29	3	37	9	9	9	27	30	25	54	49	50	1	8	4	36	67	27
Cluster_783	Bacteria	Proteobacteria	Deltaproteobacteria	Myxococcales	Polyangiaceae	Pajaroellobacter	474	0	0	5	1	0	8	105	150	120	17	17	26	1	1	2	4	11	6
Cluster_895	Bacteria	Actinobacteria	Actinobacteria	Micrococcales	Micrococcaceae	Multi-affiliation	472	15	8	31	15	14	2	7	7	8	87	72	76	24	18	20	42	21	5
Cluster_789	Bacteria	Bacteroidetes	Bacteroidia	Cytophagales	Hymenobacteraceae	Adhaeribacter	471	16	28	46	6	6	7	3	2	4	1	6	5	105	80	36	42	65	13
Cluster_786	Bacteria	Actinobacteria	Acidimicrobiia	unknown order	unknown family	unknown genus	471	64	100	129	10	10	26	6	4	0	1	0	0	51	17	16	12	16	9
Cluster_791	Bacteria	Cyanobacteria	Sericytochromatia	unknown order	unknown family	unknown genus	469	35	25	29	37	33	24	0	0	0	63	43	49	30	87	2	0	6	6
Cluster_867	Bacteria	Proteobacteria	Deltaproteobacteria	Myxococcales	Archangiaceae	Anaeromyxobacter	468	23	78	42	10	8	15	31	72	39	6	3	2	23	10	30	19	34	23
Cluster_793	Unclassified	Unclassified	Unclassified	Unclassified	Unclassified	Unclassified	468	22	5	16	35	13	13	0	0	0	16	1	12	6	3	0	119	149	58
Cluster_784	Bacteria	Proteobacteria	Alphaproteobacteria	Rhodobacterales	Rhodobacteraceae	Rubellimicrobium	466	48	32	25	44	22	33	42	29	37	26	23	10	13	9	43	17	11	2
Cluster_978	Bacteria	Armatimonadetes	unknown class	unknown order	unknown family	unknown genus	466	48	33	32	23	32	17	25	38	28	29	13	6	29	21	31	22	23	16
Cluster_788	Bacteria	Bacteroidetes	Bacteroidia	Cytophagales	Cyclobacteriaceae	unknown genus	465	282	39	86	13	20	25	0	0	0	0	0	0	0	0	0	0	0	0
Cluster_792	Bacteria	Actinobacteria	Actinobacteria	Corynebacteriales	Corynebacteriaceae	Corynebacterium	462	27	92	20	19	14	25	37	37	31	3	11	3	19	23	25	23	18	35
Cluster_790	Bacteria	Gemmatimonadetes	Longimicrobia	Longimicrobiales	Longimicrobiaceae	unknown genus	461	0	0	0	0	0	0	94	121	153	9	16	50	3	2	2	7	3	1
Cluster_815	Bacteria	Planctomycetes	Planctomycetacia	Isosphaerales	Isosphaeraceae	unknown genus	459	3	42	7	10	8	24	53	49	61	67	41	34	6	11	13	15	6	9
Cluster_1017	Bacteria	Proteobacteria	Deltaproteobacteria	Myxococcales	Archangiaceae	Anaeromyxobacter	458	44	121	43	84	48	94	0	0	0	2	0	0	0	0	1	5	10	6
Cluster_795	Bacteria	Actinobacteria	Actinobacteria	Glycomycetales	Glycomycetaceae	Glycomyces	458	108	121	135	4	2	6	5	1	0	0	0	0	0	0	0	24	27	25
Cluster_796	Bacteria	Actinobacteria	Actinobacteria	Micrococcales	Cellulomonadaceae	Cellulomonas	456	14	0	4	11	10	3	1	0	0	148	117	85	1	1	0	23	15	23
Cluster_801	Bacteria	Cyanobacteria	Oxyphotobacteria	Chloroplast	unknown family	unknown genus	455	0	0	0	4	8	0	136	110	62	47	29	28	1	4	4	11	10	1
Cluster_799	Bacteria	Proteobacteria	Gammaproteobacteria	R7C24	unknown family	unknown genus	454	0	0	1	2	0	1	90	37	27	122	76	91	0	0	0	5	2	0
Cluster_822	Bacteria	Proteobacteria	Alphaproteobacteria	Rhizobiales	Multi-affiliation	Multi-affiliation	452	7	17	25	38	20	34	6	10	1	15	9	6	43	19	26	63	75	38
Cluster_803	Unclassified	Unclassified	Unclassified	Unclassified	Unclassified	Unclassified	452	5	356	8	19	1	7	0	0	0	0	0	0	8	0	7	33	4	4
Cluster_804	Bacteria	Proteobacteria	Gammaproteobacteria	Xanthomonadales	Xanthomonadaceae	Lysobacter	448	25	93	139	6	3	3	14	25	16	8	3	11	1	28	2	22	24	25
Cluster_798	Bacteria	Gemmatimonadetes	Longimicrobia	Longimicrobiales	Longimicrobiaceae	unknown genus	447	249	0	0	3	0	0	14	17	47	38	22	53	0	0	0	2	2	0
Cluster_806	Bacteria	Gemmatimonadetes	Longimicrobia	Longimicrobiales	Longimicrobiaceae	unknown genus	446	3	18	12	7	3	5	57	90	81	13	20	56	6	1	0	17	40	17
Cluster_794	Bacteria	Actinobacteria	Acidimicrobiia	Microtrichales	Microtrichaceae	unknown genus	445	52	3	36	25	19	30	15	17	31	31	21	24	27	30	21	27	28	8
Cluster_1025	Bacteria	Actinobacteria	Actinobacteria	Micrococcales	Intrasporangiaceae	Aquipuribacter	444	0	41	34	21	19	4	5	12	7	34	35	33	40	34	24	45	21	35
Cluster_1178	Bacteria	Gemmatimonadetes	Longimicrobia	Longimicrobiales	Longimicrobiaceae	unknown genus	444	16	29	48	11	8	4	2	1	4	4	2	6	22	33	10	25	30	189
Cluster_809	Bacteria	Bacteroidetes	Bacteroidia	Cytophagales	Cytophagaceae	unknown genus	444	60	47	40	53	60	48	0	2	3	2	1	3	21	13	15	35	31	10
Cluster_805	Bacteria	Proteobacteria	Deltaproteobacteria	Oligoflexales	0319-6G20	unknown genus	442	15	86	54	18	5	75	0	0	0	0	0	0	84	28	24	9	36	8
Cluster_819	Bacteria	Proteobacteria	Deltaproteobacteria	Myxococcales	mle1-27	unknown genus	440	0	0	0	0	0	0	131	71	112	48	38	40	0	0	0	0	0	0
Cluster_816	Bacteria	Proteobacteria	Alphaproteobacteria	Acetobacterales	Acetobacteraceae	Roseomonas	439	0	0	0	0	0	0	31	16	20	118	128	122	0	0	0	4	0	0
Cluster_802	Bacteria	Proteobacteria	Alphaproteobacteria	Sphingomonadales	Sphingomonadaceae	Sphingoaurantiacus	439	35	94	0	8	24	12	0	2	0	0	1	0	54	44	124	9	28	4
Cluster_821	Bacteria	Actinobacteria	Nitriliruptoria	Euzebyales	Euzebyaceae	unknown genus	439	62	91	99	23	25	20	0	0	0	0	0	0	12	17	12	21	42	15
Cluster_808	Bacteria	Proteobacteria	Gammaproteobacteria	Legionellales	Legionellaceae	Legionella	436	0	0	0	0	0	0	1	1	9	184	178	59	0	0	0	0	4	0
Cluster_820	Bacteria	Actinobacteria	0319-7L14	unknown order	unknown family	unknown genus	436	22	87	95	13	12	37	7	10	23	3	0	0	18	22	13	38	20	16
Cluster_811	Bacteria	Planctomycetes	Phycisphaerae	Tepidisphaerales	WD2101 soil group	unknown genus	436	171	8	44	31	14	63	1	0	0	0	0	0	6	2	23	22	45	6
Cluster_1019	Bacteria	Proteobacteria	Gammaproteobacteria	Betaproteobacteriales	Burkholderiaceae	Massilia	435	0	0	0	34	20	20	0	0	0	10	17	5	49	27	226	3	9	15
Cluster_1174	Bacteria	Proteobacteria	Alphaproteobacteria	Sphingomonadales	Sphingomonadaceae	unknown genus	433	0	0	0	0	1	2	88	96	68	59	52	63	0	1	0	0	2	1
Cluster_812	Bacteria	Proteobacteria	Alphaproteobacteria	Rhizobiales	Rhizobiaceae	Ensifer	432	16	16	201	2	4	15	30	38	37	3	4	2	0	6	3	21	28	6
Cluster_1233	Bacteria	Actinobacteria	Rubrobacteria	Rubrobacterales	Rubrobacteriaceae	Rubrobacter	432	21	127	50	17	6	4	4	4	8	2	0	0	23	10	15	49	64	28
Cluster_1160	Archaea	Thaumarchaeota	Nitrososphaeria	Nitrososphaerales	Nitrososphaeraceae	Candidatus Nitrososphaera	430	34	145	52	13	9	13	0	0	0	0	0	0	31	13	7	44	54	15
Cluster_818	Bacteria	Proteobacteria	Alphaproteobacteria	Sphingomonadales	Sphingomonadaceae	Sphingomonas	430	88	37	85	48	57	34	2	2	26	14	14	11	2	0	0	2	6	2
Cluster_942	Bacteria	Bacteroidetes	Bacteroidia	Chitinophagales	Chitinophagaceae	Segetibacter	429	5	10	0	5	2	4	68	14	45	94	56	56	7	5	0	25	15	18
Cluster_825	Bacteria	Bacteroidetes	Bacteroidia	Cytophagales	Hymenobacteraceae	Hymenobacter	428	0	0	0	0	0	0	18	3	2	142	164	99	0	0	0	0	0	0
Cluster_888	Bacteria	Bacteroidetes	Bacteroidia	Sphingobacteriales	Sphingobacteriaceae	Pedobacter	427	47	62	0	26	57	32	0	0	0	0	0	2	31	119	4	26	15	6
Cluster_823	Bacteria	Proteobacteria	Deltaproteobacteria	Bdellovibrionales	Bdellovibrionaceae	Bdellovibrio	425	8	19	3	13	11	34	13	25	13	44	32	27	38	44	24	22	31	24
Cluster_828	Bacteria	Proteobacteria	Alphaproteobacteria	Acetobacterales	Acetobacteraceae	Roseomonas	424	0	4	15	7	1	3	27	30	35	98	78	93	2	4	2	18	6	1
Cluster_1044	Bacteria	Actinobacteria	Acidimicrobiia	unknown order	unknown family	unknown genus	424	64	73	77	35	25	28	5	8	11	2	0	1	16	13	3	17	28	18
Cluster_824	Bacteria	Proteobacteria	Gammaproteobacteria	Betaproteobacteriales	Burkholderiaceae	Variovorax	420	4	0	42	154	45	82	4	11	4	6	3	7	0	0	0	17	39	2
Cluster_827	Bacteria	Proteobacteria	Alphaproteobacteria	Rhodospirillales	Rhodospirillaceae	unknown genus	417	12	11	15	30	12	39	0	1	11	4	5	0	53	26	62	46	66	24
Cluster_923	Bacteria	Verrucomicrobia	Verrucomicrobiae	Chthoniobacterales	Chthoniobacteraceae	Chthoniobacter	415	19	0	15	132	114	57	0	0	0	4	6	2	1	0	0	39	14	12
Cluster_912	Bacteria	Proteobacteria	Alphaproteobacteria	Sneathiellales	Sneathiellaceae	Ferrovibrio	414	181	53	105	9	14	12	0	0	6	0	1	0	0	2	0	9	13	9
Cluster_830	Bacteria	Proteobacteria	Gammaproteobacteria	Xanthomonadales	Xanthomonadaceae	Lysobacter	412	36	85	251	16	17	7	0	0	0	0	0	0	0	0	0	0	0	0
Cluster_837	Bacteria	Proteobacteria	Deltaproteobacteria	Bdellovibrionales	Bdellovibrionaceae	Bdellovibrio	410	19	4	29	38	10	60	0	1	0	4	0	0	34	57	26	32	69	27
Cluster_948	Bacteria	Proteobacteria	Deltaproteobacteria	Myxococcales	Multi-affiliation	Multi-affiliation	409	36	143	60	35	24	108	0	0	0	0	0	0	0	0	0	0	1	2
Cluster_964	Bacteria	Bacteroidetes	Bacteroidia	Cytophagales	Cytophagaceae	Sporocytophaga	409	41	96	36	26	49	23	0	0	0	0	0	0	22	65	31	9	6	5
Cluster_834	Bacteria	Proteobacteria	Deltaproteobacteria	Myxococcales	Polyangiaceae	Pajaroellobacter	408	0	0	0	0	0	0	241	13	66	55	15	15	3	0	0	0	0	0
Cluster_849	Unclassified	Unclassified	Unclassified	Unclassified	Unclassified	Unclassified	407	62	46	32	37	39	33	4	4	4	0	2	0	18	60	29	14	12	11
Cluster_841	Bacteria	Proteobacteria	Gammaproteobacteria	Legionellales	Legionellaceae	Legionella	405	37	11	12	60	13	11	9	5	6	33	17	32	36	36	24	25	30	8
Cluster_832	Bacteria	Bacteroidetes	Bacteroidia	Cytophagales	Cyclobacteriaceae	unknown genus	404	36	0	4	86	82	127	0	0	0	10	3	2	0	0	0	26	2	26
Cluster_980	Bacteria	Planctomycetes	Planctomycetacia	Pirellulales	Pirellulaceae	Pirellula	402	36	65	27	15	37	84	0	0	0	0	0	0	5	8	2	74	23	26
Cluster_2626	Bacteria	Proteobacteria	Alphaproteobacteria	Azospirillales	Azospirillaceae	Skermanella	401	3	6	1	1	4	1	1	1	0	3	3	3	6	9	4	11	4	340
Cluster_894	Bacteria	Gemmatimonadetes	Longimicrobia	Longimicrobiales	Longimicrobiaceae	unknown genus	398	30	2	0	5	2	15	60	10	47	0	0	5	22	0	13	12	173	2
Cluster_847	Bacteria	Gemmatimonadetes	Longimicrobia	Longimicrobiales	Longimicrobiaceae	unknown genus	398	43	29	136	41	1	101	0	0	3	0	0	0	22	4	7	5	6	0
Cluster_842	Bacteria	Cyanobacteria	Oxyphotobacteria	Chloroplast	unknown family	unknown genus	397	10	80	67	26	19	11	0	1	0	0	0	0	40	60	29	15	29	10
