# Supplementary material for: Description of Microbial Communities of Phosphate Mine Wastes in Morocco, a Semi-Arid Climate, Using High-Throughput Sequencing and Functional Prediction
Source: Front Microbiol. 2021 Jul 8;12:666936. doi: 10.3389/fmicb.2021.666936 (PMC8297565; doi:10.3389/fmicb.2021.666936)
Supplement: Supplementary file 4 [file Data_Sheet_4.xlsx]

## Sheet: Supp Table S2 Normalized Data
Supplementary table S2
Genera	Total	C1BS1	C1BS2	C1BS3	C1VS1	C1VS2	C1VS3	C3BS1	C3BS2	C3BS3	C3VS1	C3VS2	C3VS3	C4BS1	C4BS2	C4BS3	C4VS1	C4VS2	C4VS3
Actinoplanes	391	48	85	48	23	18	17	3	1	4	0	2	2	5	13	26	32	40	24
Adhaeribacter	127347	4814	3580	6197	5514	4094	3492	12816	8554	5889	14632	13752	14923	4835	4107	3315	5902	5873	5058
Aggregicoccus	59888	2143	586	154	10467	16177	12029	11	1	14	164	206	272	3859	2376	7461	1426	1301	1241
Agromyces	361	11	51	63	24	15	14	0	0	1	0	2	1	20	24	11	29	49	46
Aliihoeflea	1367	62	136	134	62	92	70	84	179	100	25	21	10	40	30	42	125	69	86
Aliterella	277	0	0	1	0	2	0	62	114	41	12	2	21	11	5	4	2	0	0
Altererythrobacter	21762	1265	563	687	835	917	717	425	522	487	3538	3695	4189	73	88	72	1125	1467	1097
Anaeromyxobacter	1508	197	172	176	91	79	126	87	139	103	13	18	22	53	34	58	37	50	53
Aquipuribacter	193	0	13	12	4	8	2	4	4	1	8	18	7	22	16	16	15	9	34
Arcticibacter	39034	1047	2340	982	4681	6515	5884	238	135	158	690	494	544	3943	2472	4030	1642	1571	1668
Arenimonas	2091	412	351	852	151	148	142	0	0	0	0	0	0	0	0	0	12	17	6
Arthrobacter	48546	1430	1629	3197	1759	1534	1098	860	550	1074	4434	4553	4942	2917	3261	3540	3695	3463	4610
Aureimonas	328	3	10	0	18	11	12	0	2	1	1	3	1	21	23	59	75	20	68
Azospirillum	1659	32	0	1	265	816	265	27	0	0	60	88	74	17	1	8	1	4	0
Bacillus	1194	54	147	98	112	325	247	6	1	13	1	1	4	31	31	21	29	40	33
Bdellovibrio	21561	1621	985	1016	1000	1063	1051	1251	1616	2150	1361	877	1131	882	898	610	1136	1415	1498
Belnapia	9323	331	317	364	239	264	178	562	614	760	454	404	544	1034	923	1085	503	270	477
Blastocatella	44897	33	18	16	26	6	17	8441	10798	14528	3325	2674	3887	45	43	60	307	253	420
Blastococcus	15454	1963	1270	1582	913	885	856	238	328	364	367	355	523	781	913	750	1149	880	1337
Brevundimonas	80817	2371	1496	1610	8428	9167	7514	17	26	10	804	655	602	9637	6568	14662	7080	4225	5945
Candidatus-Berkiella	369	2	0	0	33	24	18	2	0	0	2	0	0	4	2	12	48	143	79
Candidatus-Nitrososphaera	204	15	64	22	5	8	6	0	0	0	0	0	0	13	9	6	13	25	18
Candidatus-Paracaedibacter	1344	166	76	21	259	110	117	0	0	2	0	0	0	343	61	86	24	40	39
Caulobacter	1148	54	6	10	126	91	95	3	1	1	18	8	9	25	20	55	216	134	276
Cellulomonas	1125	183	20	22	143	169	209	6	4	7	86	85	66	5	5	0	42	28	45
Cellvibrio	8362	1170	440	111	1093	855	419	2	19	4	6	9	9	36	26	112	1623	1318	1110
Cereibacter	541	0	22	3	52	90	31	1	0	0	50	44	48	24	23	20	43	46	44
Cesiribacter	1267	140	471	431	62	80	82	0	0	0	0	0	0	0	0	0	0	0	1
Chryseobacterium	2897	166	0	70	48	20	56	2	0	0	560	222	29	0	0	0	1238	314	172
Chthoniobacter	10611	1329	623	927	914	942	700	64	158	187	881	537	517	370	333	381	570	521	657
Cnuella	62657	1286	1320	1149	1593	1566	1395	5957	5356	7460	7257	6733	7209	3281	3575	2066	1426	1934	2094
Conexibacter	1839	50	46	31	24	38	68	234	338	287	34	23	34	78	100	106	67	91	190
Corynebacterium	252	12	51	7	11	6	17	25	12	13	2	4	1	6	10	15	16	10	34
Cytophaga	6570	473	411	232	297	1130	1169	0	5	1	633	799	276	36	20	106	286	284	412
Deinococcus	2201	19	67	25	23	14	14	364	403	409	148	151	132	81	129	60	55	37	70
Devosia	37033	2868	1638	1883	3066	3475	3059	233	85	108	1279	971	1159	3406	3266	4153	2035	1819	2530
Dyadobacter	3682	12	3	13	181	148	65	60	20	29	661	633	486	133	116	106	457	212	347
Ensifer	205	13	11	90	0	3	12	11	15	20	0	0	0	0	4	3	11	10	2
Erythrobacter	219	15	1	3	14	16	21	2	5	8	32	31	50	0	0	0	4	14	3
Ferrovibrio	181	73	21	44	4	6	6	0	0	2	0	1	0	0	1	0	3	7	13
Ferruginibacter	2683	55	44	95	27	9	88	65	125	87	51	17	24	277	232	197	368	558	364
Flaviaesturariibacter	16600	912	570	1163	1023	836	786	214	226	340	2489	1706	1780	591	636	288	720	950	1370
Flavisolibacter	16836	45	85	59	215	637	895	2058	2723	3736	1306	972	1290	520	531	240	428	617	479
Flavitalea	14568	956	1311	1461	583	322	592	607	632	408	207	173	120	1285	1173	1058	1199	1240	1241
Flavobacterium	11369	1391	342	399	1567	744	669	16	4	0	902	479	395	129	113	192	1343	1294	1390
Geminicoccus	1111	103	29	66	37	36	37	60	58	95	70	58	81	75	85	87	40	42	52
Gemmatimonas	27992	2843	4090	3114	1514	917	2247	609	1039	652	174	139	181	1873	1600	1063	1890	2207	1840
Gemmatirosa	17508	1530	831	1126	810	738	1112	1284	1423	1486	642	519	597	1208	894	1056	791	792	669
Geodermatophilus	4714	216	145	244	184	178	107	41	42	63	46	51	56	500	639	835	319	457	591
Georgenia	484	52	19	45	70	101	110	5	4	2	3	2	7	0	1	0	16	12	35
Glycomyces	219	53	50	54	2	0	4	1	0	0	0	0	0	0	0	0	13	20	22
Haliangium	883	19	15	35	16	17	40	113	158	158	14	20	24	21	9	18	42	73	91
Hymenobacter	88916	432	902	1601	984	574	439	6664	6482	6436	12986	12816	13115	5586	7519	3696	3503	2129	3052
Kribbella	518	42	42	77	18	6	31	37	17	23	2	4	0	7	30	16	36	78	52
Kushneria	491	0	0	0	0	0	0	0	0	0	0	489	2	0	0	0	0	0	0
Lautropia	1447	65	63	79	42	49	81	77	131	114	127	123	87	34	48	39	125	86	77
Lechevalieria	2995	335	66	65	235	119	397	125	111	104	75	64	72	48	140	48	322	350	319
Legionella	698	20	3	3	36	8	11	2	4	5	74	76	37	22	22	18	149	50	158
Leptolyngbya	33568	377	1467	695	3839	3110	1099	3032	4296	5784	2483	2142	1838	429	1268	530	411	535	233
Longimicrobium	1934	180	42	16	24	15	30	89	96	359	231	271	405	1	0	3	83	68	21
Lysobacter	45936	4021	5451	5071	5268	5059	3625	1327	1644	1208	732	673	864	1585	2673	2319	1081	1950	1385
Marmoricola	3871	470	893	902	407	343	370	20	26	9	10	12	3	31	102	24	71	70	108
Massilia	322858	8198	10870	12684	19687	25511	20362	9412	6487	8466	20403	23747	25928	29012	27774	29322	13841	18453	12701
Mesorhizobium	1288	83	103	100	59	72	82	4	3	2	2	4	2	18	41	44	204	119	346
Methylibium	3772	242	1007	297	124	94	216	143	272	264	35	30	29	193	220	199	155	170	82
Methylobacterium	538	30	3	12	22	34	21	29	4	7	88	64	56	2	3	2	32	40	89
Microvirga	53875	7037	6118	6371	2648	2840	3708	1263	1443	1583	1025	947	1022	3627	3983	2684	2422	2496	2658
Modestobacter	384	46	21	12	45	43	27	6	5	5	42	20	40	6	0	3	12	14	37
Multi-affiliation	627741	46403	42759	36969	33406	30834	34731	33534	32850	34430	35951	38760	33671	29408	30497	27870	35910	32798	36960
Mycobacterium	261	2	15	14	37	19	12	10	34	20	3	2	0	0	1	2	25	14	51
Myxococcus	344	76	68	56	19	26	25	0	4	0	0	0	0	10	23	11	11	10	5
Nibribacter	7856	41	28	65	161	101	65	160	53	52	2126	2166	1746	22	41	16	619	350	44
Nitrosomonas	472	10	16	25	3	0	4	85	112	121	12	13	8	8	8	1	17	15	14
Nitrospira	1282	60	222	67	33	29	49	96	226	221	21	18	5	41	20	32	44	46	52
Nocardioides	20089	1096	1195	2169	723	645	611	639	852	980	460	434	691	1182	1358	967	1411	1702	2974
Nodosilinea	728	0	1	0	1	0	2	115	95	124	94	62	54	40	77	23	21	8	11
None	4902	333	359	212	487	293	235	124	100	118	207	181	258	374	267	292	296	362	404
Nostoc	655	0	1	0	0	0	2	123	205	100	79	39	43	50	0	10	2	1	0
Noviherbaspirillum	42188	2462	2743	1327	1339	2113	1823	2753	3098	4433	2792	3479	3355	2229	1683	1636	1875	1797	1251
Novosphingobium	2664	210	133	339	406	475	401	4	20	19	79	92	83	71	1	0	136	85	110
Ohtaekwangia	6599	461	383	35	295	236	239	8	2	3	3	2	2	58	302	211	1378	1235	1746
Oligoflexus	3086	85	69	109	152	115	180	33	72	80	385	261	363	147	83	35	280	331	306
Olivibacter	654	247	10	68	37	23	50	2	2	0	0	2	7	0	0	0	84	75	47
Opitutus	4792	154	125	147	407	1235	1410	11	1	13	8	6	6	186	125	104	310	247	297
Paenibacillus	5436	130	395	324	476	318	294	298	278	210	426	379	309	284	284	289	223	200	319
Pajaroellobacter	1201	0	0	3	0	0	6	328	340	448	28	10	29	0	0	1	1	4	3
Paracoccus	3105	10	18	7	66	77	61	74	27	16	923	1024	526	1	3	9	173	14	76
Parasegetibacter	11557	53	82	73	2196	4134	3024	51	13	69	23	32	62	34	52	46	768	359	486
Parviterribacter	3835	301	234	401	183	137	183	176	211	229	69	67	78	179	212	193	316	309	357
Pedobacter	27323	1766	1023	2471	3388	2109	1726	175	206	264	2270	1717	2169	731	722	380	2259	2514	1433
Pedomicrobium	622	53	13	42	55	34	63	0	0	0	3	4	1	24	61	51	34	87	97
Peredibacter	27351	3922	1934	1508	2314	2132	1534	647	922	1271	1059	1118	1008	1217	1166	975	1367	1735	1522
Phenylobacterium	7740	1350	165	612	644	845	881	111	90	96	278	272	281	188	100	134	622	451	620
Phormidium	895	0	0	5	1	49	0	85	82	30	30	9	47	174	159	207	7	7	3
Pirellula	6177	616	773	605	311	233	351	164	251	218	47	20	18	187	340	295	597	454	697
Pontibacter	29514	1130	1435	783	1686	1233	803	661	48	44	7231	7746	5454	15	43	7	440	333	422
Promicromonospora	1800	217	111	209	168	101	100	73	42	21	12	16	6	26	40	5	140	174	339
Pseudomonas	26383	299	94	51	1675	1322	677	185	14	8	4963	5749	4456	268	0	60	4956	938	668
Pseudonocardia	782	26	66	49	60	38	35	34	51	70	21	11	9	31	17	19	72	73	100
Pseudorhizobium	13085	619	222	344	1448	1805	1694	74	33	20	445	367	382	594	379	1100	1388	1083	1088
Pseudoxanthomonas	3561	42	143	72	17	14	27	13	9	5	1	0	2	0	13	0	1249	901	1053
Psychroglaciecola	2001	26	97	143	33	44	55	49	86	67	28	30	32	166	153	161	321	236	274
Rathayibacter	1083	0	4	1	7	3	3	15	8	14	262	293	368	0	3	8	20	19	55
Rhizobacter	5509	253	39	59	1828	1037	1196	17	4	3	86	49	45	18	76	5	431	140	223
Rhizobium	3095	13	9	8	987	865	933	10	2	0	9	10	12	9	7	29	108	32	52
Rhodocytophaga	45958	3144	3208	3468	2579	2550	3236	2014	1503	2028	2224	2324	2100	1756	2448	2129	3482	2729	3036
Rhodopirellula	2735	185	151	122	304	126	365	10	15	7	3	2	1	124	98	157	448	320	297
Roseomonas	12867	562	707	1067	450	378	320	512	618	760	1239	1259	1343	743	711	675	571	440	512
Rubellimicrobium	51617	2416	4092	2038	2552	2422	2150	4290	5035	4647	3538	3909	4009	1614	1652	1456	1715	1690	2392
Rubritepida	3346	1	7	30	0	3	0	621	594	925	313	336	421	13	0	4	27	15	36
Rubrobacter	1043	28	53	36	17	12	19	173	199	204	13	10	26	34	32	30	36	54	67
Rufibacter	23006	149	29	41	247	104	98	727	228	363	6983	6903	6077	16	13	16	601	346	65
Saccharibacillus	304	0	0	0	0	0	0	4	0	0	97	159	44	0	0	0	0	0	0
Saccharothrix	1268	242	81	82	30	9	17	91	135	101	9	8	11	15	9	8	103	185	132
Sandaracinus	696	41	2	23	37	25	55	0	0	0	1	0	0	0	0	0	176	131	205
Segetibacter	3877	2	6	0	7	4	2	320	322	424	987	645	915	4	3	1	52	58	125
Skermanella	50063	3949	2219	3483	1564	1980	1897	518	866	997	1069	1014	929	5824	5705	4965	4585	4202	4297
Solirubrobacter	622	28	73	74	16	16	14	8	1	3	0	0	1	70	59	41	47	80	91
Sphingoaurantiacus	11590	629	480	601	760	669	985	146	231	186	213	223	253	1289	926	1313	939	873	874
Sphingobium	1140	47	2	14	302	266	392	1	1	0	5	7	3	0	0	0	21	43	36
Sphingomonas	198822	17427	15529	15839	10017	8635	11006	9519	11476	10737	7611	6708	7873	10141	11473	8368	11289	12948	12226
Sporocytophaga	2461	54	75	49	114	152	164	238	131	158	67	39	53	203	193	189	195	200	187
Stenotrophomonas	1258	4	0	1	103	16	16	0	0	0	144	206	1	0	0	0	677	32	58
Steroidobacter	610	57	60	68	18	26	7	0	3	0	0	1	3	19	15	9	122	82	120
Streptomyces	1646	387	114	260	105	56	61	15	44	19	17	12	12	106	68	36	73	85	176
Sulfurifustis	803	24	46	66	11	55	57	469	23	0	0	0	0	17	12	17	1	2	3
Thermithiobacillus	32304	380	1314	2139	445	765	519	21809	3745	301	24	12	5	92	169	451	73	22	39
Thiobacillus	3877	201	78	94	185	309	212	622	1371	411	182	128	22	4	10	0	22	10	16
Truepera	8103	643	782	1484	416	332	253	259	359	392	265	212	253	258	326	215	480	523	651
Tychonema	22699	14	124	76	474	486	459	6701	5433	3844	1646	1854	1510	16	13	23	8	11	7
unknown-genus	763922	43071	53954	53123	33856	26241	37331	42386	61549	55832	18947	17691	20561	48315	50279	49407	46016	54679	50684
Variovorax	204	1	0	12	78	24	43	1	7	4	4	1	1	0	0	0	6	20	2
Vulgatibacter	286	4	0	0	10	118	153	0	0	0	0	0	0	0	0	0	1	0	0
Total	3452256	191792	191792	191792	191792	191792	191792	191792	191792	191792	191792	191792	191792	191792	191792	191792	191792	191792	191792

## Sheet: Supp Table S2 Raw Data
Supplementary table S2
Genera	Total	C1BS1	C1BS2	C1BS3	C1VS1	C1VS2	C1VS3	C3BS1	C3BS2	C3BS3	C3VS1	C3VS2	C3VS3	C4BS1	C4BS2	C4BS3	C4VS1	C4VS2	C4VS3
Unknown-genus	1662705	91066	120223	139600	72423	55851	70749	97403	136170	126754	53627	48580	46405	110745	105595	95811	115495	125269	50939
Multi-affiliation	1389513	97942	95371	97433	70946	65204	65532	77558	71908	78403	101589	105442	74379	67087	64002	54463	90208	74956	37090
Massilia	716187	17308	24347	33419	41894	53706	38437	21470	14487	18973	58251	64481	57473	66502	58320	56915	34835	42757	12612
Sphingomonas	437595	36809	34514	41595	21418	18546	21060	22094	25692	24729	21845	18204	17627	23372	23842	16471	28511	29057	12209
Adhaeribacter	294513	10031	8083	16368	11742	8784	6434	29166	18833	13432	41401	37514	33395	11016	8827	6320	14752	13359	5056
Hymenobacter	207580	906	2026	4210	2008	1150	871	15502	14239	14559	36900	34489	28954	12754	15309	7130	8825	4737	3011
Brevundimonas	167127	5045	3454	4267	17983	19272	14015	42	68	32	2252	1785	1382	21890	13817	28447	17809	9722	5845
Cnuella	144599	2645	2873	3032	3428	3309	2653	13564	11847	16980	20630	18284	16019	7480	7299	4094	3825	4527	2110
Aggregicoccus	122828	4581	1239	384	22149	34074	22555	23	4	22	445	597	555	8868	4932	14582	3537	3009	1272
Microvirga	117493	14862	13671	16771	5758	5994	6897	2884	3340	3653	2855	2632	2230	8098	8224	5365	5905	5659	2695
Rubellimicrobium	116629	5206	9241	5497	5210	5097	4098	9693	11506	10728	10053	10856	9005	3745	3406	2815	4311	3803	2359
Arthrobacter	107840	2988	3583	8726	3681	3133	2099	1934	1181	2421	12185	12230	11190	6694	7007	7037	9395	7841	4515
Skermanella	107364	8453	4962	8955	3455	4273	3624	1123	1986	2209	2993	2870	2044	13204	11941	9709	11551	9749	4263
Blastocatella	103793	61	62	59	45	18	30	19576	23966	32973	9148	7242	8562	107	92	112	737	588	415
Rhodocytophaga	100485	6633	7158	9122	5409	5183	6229	4615	3242	4636	6432	6154	4608	3834	5042	4271	8668	6219	3030
Lysobacter	99785	8402	12094	13426	11126	10575	6852	2931	3667	2699	2130	1686	2014	3655	5729	4363	2738	4335	1363
Noviherbaspirillum	96656	5263	6107	3600	2855	4516	3398	6517	7091	10114	8076	9705	7509	5030	3641	3117	4657	4220	1240
Arcticibacter	82215	2264	5157	2632	9811	13783	11240	518	333	387	2035	1392	1242	8926	5390	7787	4069	3552	1697
Devosia	78751	5898	3547	4921	6496	7373	5862	553	188	249	3722	2682	2511	7690	6830	8268	5217	4226	2518
Leptolyngbya	76521	799	3277	1807	8015	6688	2068	7216	9349	13097	7034	5857	4147	1025	2692	1003	987	1226	234
Thermithiobacillus	74111	757	2978	5573	875	1592	989	50438	8391	709	58	35	17	230	371	811	188	50	49
Pontibacter	73266	2400	3144	1906	3589	2602	1441	1519	109	150	20346	21263	12286	28	89	19	1156	788	431
Pseudomonas	64828	699	207	129	3461	2892	1286	443	33	21	14116	15247	10087	623	2	102	12608	2144	728
Pedobacter	61308	3730	2292	6406	7174	4206	3192	472	410	663	6502	4630	4854	1740	1645	720	5557	5663	1452
Gemmatimonas	61022	6065	9319	8246	3035	1962	4333	1357	2309	1436	475	410	381	4355	3461	2160	4907	4980	1831
Peredibacter	59651	8296	4400	3949	4998	4442	2786	1468	2023	2784	2975	3086	2291	2769	2418	1910	3487	4001	1568
Rufibacter	58327	305	79	129	513	232	168	1640	504	782	19485	18492	13473	46	32	35	1570	767	75
Tychonema	52200	26	281	182	901	1003	861	15317	11887	8681	4548	5036	3295	26	38	52	25	34	7
Altererythrobacter	51285	2741	1178	1796	1858	1943	1380	1073	1055	1146	10172	10183	9054	164	172	134	3007	3197	1032
Bdellovibrio	47477	3383	2264	2738	2161	2192	1953	2923	3532	4808	3772	2360	2709	2081	1849	1201	2829	3180	1542
Nocardioides	42095	2376	2656	5666	1532	1414	1170	1406	1891	2197	1377	1221	1439	2776	2914	1894	3341	3849	2976
Gemmatirosa	38863	3249	1875	3086	1726	1526	2160	3032	3119	3422	1855	1431	1360	2759	1865	2068	1905	1775	650
Flavisolibacter	38513	128	169	178	465	1297	1640	4683	6161	8567	3824	2691	2913	1142	1103	508	1123	1427	494
Flaviaesturariibacter	37805	1951	1308	2995	2273	1841	1507	511	523	728	6958	4680	4035	1339	1375	580	1759	2061	1381
Blastococcus	33574	4044	2816	4269	1997	1839	1653	589	730	898	1074	1019	1117	1785	1884	1479	2985	2048	1348
Flavitalea	31817	1961	2813	3901	1153	661	1085	1613	1335	1010	586	508	271	3089	2565	2097	3000	2977	1192
Roseomonas	29741	1182	1638	2864	983	822	638	1239	1395	1734	3421	3453	2974	1694	1518	1346	1280	1074	486
Pseudorhizobium	27851	1371	495	889	3049	3997	3217	164	93	40	1296	1012	790	1346	830	2215	3498	2506	1043
Sphingoaurantiacus	24396	1343	1027	1550	1628	1377	1863	290	458	491	634	578	553	3046	1905	2568	2242	1906	937
Flavobacterium	24343	2946	749	993	3450	1483	1324	22	12	1	2532	1338	888	262	276	376	3323	2958	1410
Chthoniobacter	23775	2909	1386	2355	2078	2071	1394	174	371	381	2552	1523	1138	810	729	682	1309	1252	661
Parasegetibacter	23063	105	187	210	4453	8477	5728	121	38	133	55	85	138	72	103	80	1831	768	479
Belnapia	20587	677	715	983	523	523	363	1320	1249	1755	1276	1073	1166	2428	1969	2106	1279	677	505
Nibribacter	19956	79	76	160	363	192	120	371	124	113	5981	6049	3891	64	93	46	1419	756	59
Truepera	17773	1311	1744	3791	828	660	446	599	792	948	803	643	555	634	654	401	1197	1153	614
Cellvibrio	17222	2541	924	290	2244	1859	749	6	37	8	27	19	20	97	55	259	4094	2902	1091
Phenylobacterium	16581	2766	383	1663	1360	1807	1605	264	247	224	796	639	651	437	226	287	1538	1055	633
Cytophaga	14421	1034	881	543	605	2348	2255	0	15	4	1865	2145	606	81	46	232	715	640	406
Pirellula	12951	1330	1718	1529	663	605	660	325	584	496	127	53	40	372	668	513	1571	995	702
Ohtaekwangia	12684	989	755	90	556	457	454	11	3	13	9	4	3	162	620	421	3406	2979	1752
Paenibacillus	12051	275	838	858	902	688	519	655	610	503	1192	1039	726	666	598	582	589	503	308
Rhizobacter	11337	465	73	207	3900	2137	2210	39	8	7	189	118	111	53	165	15	1051	364	225
Geodermatophilus	9614	445	341	691	386	348	179	101	96	172	138	133	105	1190	1315	1621	850	939	564
Opitutus	9585	358	283	417	905	2486	2606	24	5	53	12	9	9	373	257	234	723	541	290
Segetibacter	9436	5	17	1	16	11	4	777	691	966	2652	1840	2052	10	11	1	129	155	98
Thiobacillus	8574	482	190	257	384	611	425	1382	3021	898	448	332	44	9	13	1	47	12	18
Marmoricola	8356	992	1833	2301	873	717	672	49	69	30	23	15	10	84	174	67	160	175	112
Dyadobacter	8288	42	9	40	443	351	129	154	30	65	1756	1537	1053	264	233	190	1104	540	348
Methylibium	8246	544	2274	777	263	207	376	359	605	615	101	101	81	420	428	356	325	345	69
Parviterribacter	8190	659	564	985	382	260	337	432	415	524	219	164	187	429	433	377	794	685	344
Paracoccus	7961	19	43	12	118	180	127	193	63	46	2518	2867	1193	4	9	13	447	36	73
Rubritepida	7835	5	13	70	2	3	1	1354	1433	2040	836	960	963	22	2	11	59	31	30
Oligoflexus	7020	201	160	295	321	246	315	65	148	215	1026	780	839	356	174	76	683	798	322
Pseudoxanthomonas	6982	117	274	190	46	38	43	37	13	15	2	2	4	1	43	2	3070	2027	1058
Chryseobacterium	6889	390	0	150	99	34	118	6	0	0	1456	593	52	0	0	0	3118	684	189
Lechevalieria	6419	752	123	175	541	265	779	293	273	275	218	188	153	118	256	100	825	786	299
Rhizobium	6305	33	17	20	2068	1811	1773	19	3	1	25	19	15	23	16	84	253	78	47
Ferruginibacter	5856	104	115	234	54	14	213	167	314	217	119	53	43	678	453	366	976	1385	351
Novosphingobium	5797	473	324	897	832	942	747	11	44	52	240	223	199	163	3	0	346	182	119
Rhodopirellula	5638	329	353	361	589	291	714	12	25	19	12	7	3	289	198	313	1075	748	300
Sporocytophaga	5339	125	152	129	300	311	331	547	312	344	181	121	139	417	405	347	528	481	169
Deinococcus	4927	32	115	74	47	32	43	794	883	904	446	378	302	206	266	119	109	108	69
Longimicrobium	4827	409	92	56	65	46	39	213	233	907	602	812	935	1	3	2	203	187	22
Arenimonas	4785	885	788	2155	308	306	259	0	0	0	2	1	0	0	0	0	23	53	5
Psychroglaciecola	4211	50	213	353	73	84	107	131	171	135	79	90	63	378	317	341	808	529	289
Conexibacter	4003	135	85	105	56	57	125	554	801	654	91	53	64	185	250	189	176	227	196
Azospirillum	3750	56	1	2	541	1839	552	62	2	1	175	258	191	42	2	8	5	13	0
Promicromonospora	3618	475	242	520	363	233	216	138	102	49	25	23	17	59	78	10	346	390	332
Streptomyces	3530	851	241	671	203	111	135	41	81	43	50	33	29	205	168	76	200	226	166
Anaeromyxobacter	3241	393	364	422	214	172	242	163	286	238	53	43	61	152	95	114	68	103	58
Stenotrophomonas	3139	13	0	6	237	42	24	0	0	0	387	625	6	0	0	0	1648	88	63
Lautropia	3070	112	152	209	90	97	128	178	272	211	326	301	210	88	74	87	283	188	64
Cesiribacter	3003	272	1101	1135	148	180	164	0	0	0	1	0	1	0	0	0	0	0	1
Aliihoeflea	2999	148	297	318	161	185	181	186	452	216	51	43	22	68	66	67	295	139	104
Nitrospira	2854	135	501	189	65	46	79	234	506	504	63	52	14	88	50	60	108	104	56
Rathayibacter	2848	2	7	8	16	10	9	42	20	35	773	896	850	0	3	6	65	51	55
Candidatus-Paracaedibacter	2786	307	157	67	564	241	202	1	0	3	1	0	1	735	142	150	87	91	37
Saccharothrix	2784	492	213	243	65	19	37	244	278	213	30	24	33	44	17	13	289	379	151
Pajaroellobacter	2663	0	0	5	1	0	8	742	733	961	97	40	48	4	1	2	4	11	6
Geminicoccus	2478	205	95	176	80	71	72	131	175	218	193	174	167	160	150	156	112	87	56
Cellulomonas	2455	401	51	96	310	318	395	12	8	18	250	194	169	8	8	2	95	77	43
Mesorhizobium	2428	167	241	243	127	135	151	8	9	4	5	7	3	61	94	108	477	254	334
Bacillus	2388	133	348	233	218	587	423	12	2	26	8	5	5	71	61	37	99	84	36
Sphingobium	2351	97	4	31	646	566	754	1	4	0	11	17	12	0	0	0	66	100	42
Rubrobacter	2327	50	139	94	34	32	24	428	464	463	64	43	61	79	58	47	88	104	55
Caulobacter	2118	139	13	27	237	187	185	7	6	2	55	21	14	53	44	85	503	271	269
Haliangium	1971	33	26	110	32	32	58	240	381	394	60	58	60	59	26	23	107	192	80
Phormidium	1905	0	1	5	9	96	0	210	178	48	77	27	97	350	304	461	19	19	4
Sulfurifustis	1712	47	110	140	35	88	101	1065	30	0	2	0	0	37	12	35	2	6	2
Nodosilinea	1636	0	3	0	2	1	5	250	223	281	237	153	98	98	138	54	49	31	13
Pseudonocardia	1586	52	158	120	145	85	59	80	90	140	44	29	28	63	52	36	152	150	103
Nostoc	1554	0	2	0	0	0	3	301	466	199	214	120	113	93	2	30	5	4	2
Legionella	1467	46	11	12	68	17	23	10	6	15	217	195	92	50	45	42	363	117	138
Kushneria	1342	0	0	0	0	0	0	0	0	0	6	1333	3	0	0	0	0	0	0
Steroidobacter	1332	128	119	198	45	52	24	0	7	0	0	4	3	46	46	21	307	206	126
Sandaracinus	1320	65	2	67	76	49	85	1	0	1	3	1	1	0	0	3	440	302	224
Olivibacter	1316	484	23	196	79	36	103	2	4	0	1	2	8	0	0	0	196	135	47
Solirubrobacter	1295	85	161	162	33	19	39	12	9	12	1	2	3	155	107	75	138	190	92
Kribbella	1169	80	110	212	48	18	74	79	48	56	14	10	3	30	50	31	99	147	60
Pedomicrobium	1166	116	24	91	129	53	89	0	0	0	13	16	4	67	129	80	86	187	82
Cereibacter	1160	5	45	5	109	186	57	1	0	0	126	133	102	50	53	38	100	118	32
Methylobacterium	1114	68	7	18	34	55	60	53	14	17	243	146	109	8	13	7	81	94	87
Georgenia	1082	112	62	135	154	231	235	9	5	3	6	4	11	0	2	1	58	26	28
Nitrosomonas	1033	31	37	51	11	0	8	209	225	257	35	37	17	12	21	2	37	32	11
Saccharibacillus	857	0	0	0	1	0	0	6	0	0	315	429	106	0	0	0	0	0	0
Myxococcus	790	140	156	163	56	59	65	0	3	0	0	0	0	28	40	21	21	33	5
Modestobacter	782	107	37	31	103	83	45	7	9	15	94	52	74	18	0	13	24	35	35
Actinoplanes	779	89	175	129	48	26	33	5	3	4	5	8	6	17	20	30	69	89	23
Candidatus-Berkiella	765	4	0	0	76	45	29	12	0	0	2	4	1	16	8	21	149	326	72
Agromyces	706	26	118	158	40	17	24	0	2	3	3	3	2	38	39	22	72	96	43
Aliterella	635	0	0	6	0	4	1	148	239	110	28	18	40	14	14	8	4	1	0
Vulgatibacter	610	12	0	2	25	269	295	0	0	0	0	0	0	0	0	2	5	0	0
Aureimonas	609	5	13	3	33	25	27	0	3	4	5	6	6	46	62	121	143	41	66
Mycobacterium	528	5	35	20	82	26	22	22	58	50	11	9	3	2	5	8	80	46	44
Erythrobacter	506	47	2	16	29	31	43	7	6	18	89	75	97	0	0	0	14	25	7
Corynebacterium	462	27	92	20	19	14	25	37	37	31	3	11	3	19	23	25	23	18	35
Glycomyces	458	108	121	135	4	2	6	5	1	0	0	0	0	0	0	0	24	27	25
Aquipuribacter	444	0	41	34	21	19	4	5	12	7	34	35	33	40	34	24	45	21	35
Ensifer	432	16	16	201	2	4	15	30	38	37	3	4	2	0	6	3	21	28	6
Candidatus-Nitrososphaera	430	34	145	52	13	9	13	0	0	0	0	0	0	31	13	7	44	54	15
Variovorax	420	4	0	42	154	45	82	4	11	4	6	3	7	0	0	0	17	39	2
Ferrovibrio	414	181	53	105	9	14	12	0	0	6	0	1	0	0	2	0	9	13	9
	7622753	404787
